# Supplementary material for: ADAP2 Is an Interferon Stimulated Gene That Restricts RNA Virus Entry
Source: PLoS Pathog. 2015 Sep 15;11(9):e1005150. doi: 10.1371/journal.ppat.1005150 (PMC4570769; doi:10.1371/journal.ppat.1005150)
Supplement: S1 Table — Expression is shown as fold change relative to untreated (CON) cells. Gene names and accession numbers are shown at right. (XLSX) [file ppat.1005150.s001.xlsx]

## Sheet: IFNarrays_ISGs.csv
Row.names	TGH (IFNvCON)	U3A (IFNvCON)	Gene name
IFI44L	8.91303	0.924535	ref|Homo sapiens interferon-induced protein 44-like (IFI44L), mRNA [NM_006820]
LOC100131733	6.70213	0.0585701	ref|Homo sapiens uncharacterized LOC100131733 (LOC100131733), non-coding RNA [NR_038996]
A_33_P3274090	6.27259	-1.0868	Unknown
ANKRD22	6.0797	1.55596	ref|Homo sapiens ankyrin repeat domain 22 (ANKRD22), mRNA [NM_144590]
lincRNA:chr12:130559722-130642097_F	6.0408	0.962841	lincRNA:chr12:130559722-130642097 forward strand
IFIT1	5.87098	0.924786	ref|Homo sapiens interferon-induced protein with tetratricopeptide repeats 1 (IFIT1), transcript variant 2, mRNA [NM_001548]
FIGLA	5.85224	-0.981414	ref|Homo sapiens folliculogenesis specific basic helix-loop-helix (FIGLA), mRNA [NM_001004311]
SLC15A3	5.76002	-0.502169	ref|Homo sapiens solute carrier family 15, member 3 (SLC15A3), transcript variant 1, mRNA [NM_016582]
LOC202025	5.7506	-0.65361	gb|Homo sapiens mRNA; cDNA DKFZp667E0512 (from clone DKFZp667E0512). [AL713660]
IFI27	5.74558	2.49218	ref|Homo sapiens interferon, alpha-inducible protein 27 (IFI27), transcript variant 2, mRNA [NM_005532]
USP18	5.73044	0.11537	ref|Homo sapiens ubiquitin specific peptidase 18 (USP18), mRNA [NM_017414]
MAGEA8	5.6661	-0.842047	ref|Homo sapiens melanoma antigen family A, 8 (MAGEA8), transcript variant 3, mRNA [NM_005364]
PAX5	5.51489	-0.65606	ref|Homo sapiens paired box 5 (PAX5), mRNA [NM_016734]
DHX58	5.51116	0.283503	ref|Homo sapiens DEXH (Asp-Glu-X-His) box polypeptide 58 (DHX58), mRNA [NM_024119]
DDX60L	5.45396	0.966956	ref|Homo sapiens DEAD (Asp-Glu-Ala-Asp) box polypeptide 60-like (DDX60L), mRNA [NM_001012967]
C1orf185	5.44546	0.0191601	ref|Homo sapiens chromosome 1 open reading frame 185 (C1orf185), mRNA [NM_001136508]
THC2647746	5.38593	-1.38131	tc|O52K2_HUMAN (Q8NGK3) Olfactory receptor 52K2, partial (29%) [THC2647746]
TRANK1	5.32306	1.8373	ref|Homo sapiens tetratricopeptide repeat and ankyrin repeat containing 1 (TRANK1), mRNA [NM_014831]
RTP4	5.28083	1.38515	ref|Homo sapiens receptor (chemosensory) transporter protein 4 (RTP4), mRNA [NM_022147]
OAS2	5.14512	0.88089	ref|Homo sapiens 2'-5'-oligoadenylate synthetase 2, 69/71kDa (OAS2), transcript variant 1, mRNA [NM_016817]
FERD3L	5.08471	-0.970249	ref|Homo sapiens Fer3-like (Drosophila) (FERD3L), mRNA [NM_152898]
ENST00000330439	5.07964	0.00814152	ens|metallothionein 1E [Source:HGNC Symbol;Acc:7397] [ENST00000330439]
DDX60	5.04323	0.957348	ref|Homo sapiens DEAD (Asp-Glu-Ala-Asp) box polypeptide 60 (DDX60), mRNA [NM_017631]
IFIH1	5.00107	0.395045	ref|Homo sapiens interferon induced with helicase C domain 1 (IFIH1), mRNA [NM_022168]
GBP1	4.9136	0.298253	ref|Homo sapiens guanylate binding protein 1, interferon-inducible (GBP1), mRNA [NM_002053]
lincRNA:chr1:119700127-119706377_F	4.90229	-0.0143713	lincRNA:chr1:119700127-119706377 forward strand
MX1	4.89636	0.388294	ref|Homo sapiens myxovirus (influenza virus) resistance 1, interferon-inducible protein p78 (mouse) (MX1), transcript variant 2, mRNA [NM_002462]
CXCL10	4.81674	-0.368792	ref|Homo sapiens chemokine (C-X-C motif) ligand 10 (CXCL10), mRNA [NM_001565]
HRASLS2	4.81618	-0.177451	ref|Homo sapiens HRAS-like suppressor 2 (HRASLS2), mRNA [NM_017878]
RSAD2	4.80496	0.615113	ens|radical S-adenosyl methionine domain containing 2 [Source:HGNC Symbol;Acc:30908] [ENST00000474872]
MX2	4.7756	0.78253	ref|Homo sapiens myxovirus (influenza virus) resistance 2 (mouse) (MX2), mRNA [NM_002463]
OASL	4.74983	-0.134284	ref|Homo sapiens 2'-5'-oligoadenylate synthetase-like (OASL), transcript variant 1, mRNA [NM_003733]
SLC8A2	4.74247	0.0864141	ref|Homo sapiens solute carrier family 8 (sodium/calcium exchanger), member 2 (SLC8A2), mRNA [NM_015063]
IFI44	4.73855	1.0236	ref|Homo sapiens interferon-induced protein 44 (IFI44), mRNA [NM_006417]
IFI6	4.64527	1.86242	ref|Homo sapiens interferon, alpha-inducible protein 6 (IFI6), transcript variant 3, mRNA [NM_022873]
C14orf165	4.62576	0.0649629	ref|Homo sapiens chromosome 14 open reading frame 165 (C14orf165), non-coding RNA [NR_024081]
IFIT2	4.60813	0.227397	ref|Homo sapiens interferon-induced protein with tetratricopeptide repeats 2 (IFIT2), mRNA [NM_001547]
GCA	4.51772	-0.395744	ref|Homo sapiens grancalcin, EF-hand calcium binding protein (GCA), mRNA [NM_012198]
PHF11	4.4858	0.109872	ref|Homo sapiens PHD finger protein 11 (PHF11), transcript variant 1, mRNA [NM_001040443]
CMPK2	4.45208	0.236686	gb|Homo sapiens cytidine monophosphate (UMP-CMP) kinase 2, mitochondrial, mRNA (cDNA clone MGC:164756 IMAGE:40147165), complete cds. [BC141802]
GABRA6	4.40936	0.0695333	ref|Homo sapiens gamma-aminobutyric acid (GABA) A receptor, alpha 6 (GABRA6), mRNA [NM_000811]
TNFSF10	4.38006	0.26116	ref|Homo sapiens tumor necrosis factor (ligand) superfamily, member 10 (TNFSF10), transcript variant 1, mRNA [NM_003810]
C15orf48	4.30306	0.636988	ref|Homo sapiens chromosome 15 open reading frame 48 (C15orf48), transcript variant 2, mRNA [NM_032413]
AIM2	4.28768	0.233783	ref|Homo sapiens absent in melanoma 2 (AIM2), mRNA [NM_004833]
LOC646168	4.27483	0.0410791	ref|Homo sapiens uncharacterized LOC646168 (LOC646168), non-coding RNA [NR_033843]
IFITM1	4.2159	0.303863	ref|Homo sapiens interferon induced transmembrane protein 1 (9-27) (IFITM1), mRNA [NM_003641]
DDX58	4.20629	0.741261	ref|Homo sapiens DEAD (Asp-Glu-Ala-Asp) box polypeptide 58 (DDX58), mRNA [NM_014314]
lincRNA:chr12:46996033-47032733_F	4.1991	-0.67577	lincRNA:chr12:46996033-47032733 forward strand
lincRNA:chr2:238021286-238040461_F	4.1828	0.923413	lincRNA:chr2:238021286-238040461 forward strand
STAT1	4.16633	0.129739	ref|Homo sapiens signal transducer and activator of transcription 1, 91kDa (STAT1), transcript variant beta, mRNA [NM_139266]
ENST00000496886	4.09547	-0.73852	Unknown
PARP9	4.06382	1.59573	ref|Homo sapiens poly (ADP-ribose) polymerase family, member 9 (PARP9), transcript variant 1, mRNA [NM_031458]
Q5D1D6	4.02228	0.0505058	tc|Q5D1D6_CERAE (Q5D1D6) Guanylate binding protein 1, partial (31%) [THC2520127]
IL22RA1	3.99935	0.496884	ref|Homo sapiens interleukin 22 receptor, alpha 1 (IL22RA1), mRNA [NM_021258]
MEP1B	3.96928	-0.791384	ref|Homo sapiens meprin A, beta (MEP1B), mRNA [NM_005925]
HERC5	3.93915	-0.195386	ref|Homo sapiens hect domain and RLD 5 (HERC5), mRNA [NM_016323]
PDE6H	3.93159	0.00970808	ref|Homo sapiens phosphodiesterase 6H, cGMP-specific, cone, gamma (PDE6H), mRNA [NM_006205]
GBP5	3.93087	-0.0325048	ref|Homo sapiens guanylate binding protein 5 (GBP5), transcript variant 1, mRNA [NM_052942]
SAMD9	3.89363	1.31554	ref|Homo sapiens sterile alpha motif domain containing 9 (SAMD9), transcript variant 1, mRNA [NM_017654]
IL4I1	3.87125	0.23556	ref|Homo sapiens interleukin 4 induced 1 (IL4I1), transcript variant 2, mRNA [NM_172374]
HLF	3.83685	0.0382932	ref|Homo sapiens hepatic leukemia factor (HLF), mRNA [NM_002126]
PARP14	3.81216	0.680764	ref|Homo sapiens poly (ADP-ribose) polymerase family, member 14 (PARP14), mRNA [NM_017554]
TRIM22	3.80583	0.387148	ref|Homo sapiens tripartite motif containing 22 (TRIM22), transcript variant 1, mRNA [NM_006074]
OAS1	3.78685	0.430257	ref|Homo sapiens 2'-5'-oligoadenylate synthetase 1, 40/46kDa (OAS1), transcript variant 2, mRNA [NM_002534]
SNORA76	3.75714	-0.399942	gb|AGENCOURT_13972169 NIH_MGC_173 Homo sapiens cDNA 5', mRNA sequence [CD050382]
SAMD9L	3.73054	0.976914	ref|Homo sapiens sterile alpha motif domain containing 9-like (SAMD9L), mRNA [NM_152703]
ISG15	3.6762	0.2703	ref|Homo sapiens ISG15 ubiquitin-like modifier (ISG15), mRNA [NM_005101]
GBP4	3.66959	-0.274374	ref|Homo sapiens guanylate binding protein 4 (GBP4), mRNA [NM_052941]
DAPP1	3.60262	0.184087	ref|Homo sapiens dual adaptor of phosphotyrosine and 3-phosphoinositides (DAPP1), mRNA [NM_014395]
CCR1	3.56289	0.0880426	ref|Homo sapiens chemokine (C-C motif) receptor 1 (CCR1), mRNA [NM_001295]
lincRNA:chr2:233445657-233449243_R	3.48979	0.604489	lincRNA:chr2:233445657-233449243 reverse strand
CXCL11	3.47211	1.05166	ref|Homo sapiens chemokine (C-X-C motif) ligand 11 (CXCL11), mRNA [NM_005409]
IRF9	3.43318	0.712113	ref|Homo sapiens interferon regulatory factor 9 (IRF9), mRNA [NM_006084]
HS3ST3B1	3.42206	0.076796	ref|Homo sapiens heparan sulfate (glucosamine) 3-O-sulfotransferase 3B1 (HS3ST3B1), mRNA [NM_006041]
OAS3	3.40229	0.55602	ref|Homo sapiens 2'-5'-oligoadenylate synthetase 3, 100kDa (OAS3), mRNA [NM_006187]
lincRNA:chr6:111594332-111604057_R	3.40084	-0.182716	lincRNA:chr6:111594332-111604057 reverse strand
TBC1D28	3.33927	-1.69021	ref|Homo sapiens TBC1 domain family, member 28 (TBC1D28), mRNA [NM_001039397]
CD5L	3.32313	0.103159	ref|Homo sapiens CD5 molecule-like (CD5L), mRNA [NM_005894]
TRIM78P	3.24285	0.672091	ref|Homo sapiens tripartite motif containing 78, pseudogene (TRIM78P), non-coding RNA [NR_002777]
lincRNA:chr8:101487948-101513375_R	3.22012	2.18375	lincRNA:chr8:101487948-101513375 reverse strand
TREX1	3.2097	0.310706	ref|Homo sapiens three prime repair exonuclease 1 (TREX1), transcript variant 1, mRNA [NM_016381]
FMO5	3.194	-0.124424	ref|Homo sapiens flavin containing monooxygenase 5 (FMO5), transcript variant 1, mRNA [NM_001461]
NMI	3.1883	0.487135	ref|Homo sapiens N-myc (and STAT) interactor (NMI), mRNA [NM_004688]
MGST2	3.16972	0.438989	ref|Homo sapiens microsomal glutathione S-transferase 2 (MGST2), transcript variant 1, mRNA [NM_002413]
EXOC3L4	3.14839	1.79618	ref|Homo sapiens exocyst complex component 3-like 4 (EXOC3L4), mRNA [NM_001077594]
A_33_P3325330	3.14435	-0.00873347	Unknown
A_33_P3382111	3.1081	1.1391	Unknown
XLOC_002746	3.07565	0.351618	linc|BROAD Institute lincRNA (XLOC_002746), lincRNA [TCONS_00005565]
BC070144	3.05217	-0.372277	gb|Homo sapiens cDNA clone IMAGE:6499259, partial cds. [BC070144]
lincRNA:chr8:134368768-134379793_R	3.03568	0.526976	lincRNA:chr8:134368768-134379793 reverse strand
BATF2	3.0213	0.339365	ref|Homo sapiens basic leucine zipper transcription factor, ATF-like 2 (BATF2), mRNA [NM_138456]
lincRNA:chr18:60182895-60189208_R	3.00748	0.635707	lincRNA:chr18:60182895-60189208 reverse strand
METTL4	3.00695	0.585353	ref|Homo sapiens methyltransferase like 4 (METTL4), mRNA [NM_022840]
lincRNA:chr5:131806278-131808704_F	3.00299	0.109858	lincRNA:chr5:131806278-131808704 forward strand
GPR31	2.99918	0.801709	ref|Homo sapiens G protein-coupled receptor 31 (GPR31), mRNA [NM_005299]
CLIP3	2.96024	-1.23841	ref|Homo sapiens CAP-GLY domain containing linker protein 3 (CLIP3), transcript variant 2, mRNA [NM_015526]
IFIT5	2.93489	0.518822	ref|Homo sapiens interferon-induced protein with tetratricopeptide repeats 5 (IFIT5), mRNA [NM_012420]
CEACAM1	2.91548	0.983955	ref|Homo sapiens carcinoembryonic antigen-related cell adhesion molecule 1 (biliary glycoprotein) (CEACAM1), transcript variant 5, mRNA [NM_001184816]
PLEKHA4	2.91292	0.15943	ref|Homo sapiens pleckstrin homology domain containing, family A (phosphoinositide binding specific) member 4 (PLEKHA4), transcript variant 1, mRNA [NM_020904]
EIF2AK2	2.90405	0.411799	ref|Homo sapiens eukaryotic translation initiation factor 2-alpha kinase 2 (EIF2AK2), transcript variant 3, mRNA [NM_001135652]
POU3F2	2.89664	0.932136	ref|Homo sapiens POU class 3 homeobox 2 (POU3F2), mRNA [NM_005604]
ERVW-1	2.89189	1.03356	ref|Homo sapiens endogenous retrovirus group W, member 1 (ERVW-1), transcript variant 1, mRNA [NM_014590]
DQ272581	2.88695	3.47342	gb|Homo sapiens alpha-actinin-like mRNA, partial sequence. [DQ272581]
PLSCR1	2.88317	0.150574	ref|Homo sapiens phospholipid scramblase 1 (PLSCR1), mRNA [NM_021105]
C6orf124	2.88171	1.30966	ref|Homo sapiens chromosome 6 open reading frame 124 (C6orf124), non-coding RNA [NR_027906]
GSDMB	2.8381	0.357986	ref|Homo sapiens gasdermin B (GSDMB), transcript variant 3, mRNA [NM_001165958]
lincRNA:chr13:33888375-33923595_F	2.83667	1.42461	lincRNA:chr13:33888375-33923595 forward strand
PNPT1	2.82966	0.172126	ref|Homo sapiens polyribonucleotide nucleotidyltransferase 1 (PNPT1), mRNA [NM_033109]
lincRNA:chr12:6274389-6295889_F	2.82771	-0.0629596	lincRNA:chr12:6274389-6295889 forward strand
SEC16B	2.79993	-0.0730195	ref|Homo sapiens SEC16 homolog B (S. cerevisiae) (SEC16B), mRNA [NM_033127]
lincRNA:chr1:180915452-180923811_F	2.79903	1.24476	lincRNA:chr1:180915452-180923811 forward strand
SLC16A4	2.79805	0.214678	ref|Homo sapiens solute carrier family 16, member 4 (monocarboxylic acid transporter 5) (SLC16A4), transcript variant 1, mRNA [NM_004696]
lincRNA:chr7:93595929-93596393_R	2.79228	-1.04704	lincRNA:chr7:93595929-93596393 reverse strand
lincRNA:chr5:79915894-79922019_F	2.78947	-0.376485	lincRNA:chr5:79915894-79922019 forward strand
ENST00000420762	2.78817	0.783315	gb|601883092F1 NIH_MGC_57 Homo sapiens cDNA clone IMAGE:4095431 5', mRNA sequence [BF216856]
UBASH3B	2.78033	0.586732	ref|Homo sapiens ubiquitin associated and SH3 domain containing B (UBASH3B), mRNA [NM_032873]
A_33_P3298980	2.77268	0.0926095	Unknown
REC8	2.76745	0.976652	ref|Homo sapiens REC8 homolog (yeast) (REC8), transcript variant 2, mRNA [NM_001048205]
DTX3L	2.68914	0.689019	ref|Homo sapiens deltex 3-like (Drosophila) (DTX3L), mRNA [NM_138287]
MUC21	2.68387	0.00484275	ref|Homo sapiens mucin 21, cell surface associated (MUC21), mRNA [NM_001010909]
RARRES3	2.66981	0.116396	ref|Homo sapiens retinoic acid receptor responder (tazarotene induced) 3 (RARRES3), mRNA [NM_004585]
C13orf16	2.6641	0.369879	ref|Homo sapiens chromosome 13 open reading frame 16 (C13orf16), mRNA [NM_152324]
MIR4500HG	2.65511	0.547501	ref|Homo sapiens MIR4500 host gene (non-protein coding) (MIR4500HG), non-coding RNA [NR_033829]
A_33_P3334718	2.64905	0.044572	Unknown
LOC440896	2.64134	0.454362	ref|Homo sapiens uncharacterized LOC440896 (LOC440896), non-coding RNA [NR_015361]
IL28A	2.6409	0.495082	ref|Homo sapiens interleukin 28A (interferon, lambda 2) (IL28A), mRNA [NM_172138]
lincRNA:chr6:79555431-79563106_F	2.61088	0.659706	lincRNA:chr6:79555431-79563106 forward strand
USP41	2.58778	1.86376	ens|ubiquitin specific peptidase 41 [Source:HGNC Symbol;Acc:20070] [ENST00000454608]
LOC728147	2.58741	-0.148665	gb|Homo sapiens cDNA FLJ38943 fis, clone NT2NE2017480. [AK096262]
TDRD7	2.58624	0.321783	ref|Homo sapiens tudor domain containing 7 (TDRD7), mRNA [NM_014290]
CPNE9	2.58095	-0.221107	ref|Homo sapiens copine family member IX (CPNE9), mRNA [NM_153635]
GBP2	2.57825	-1.08715	ref|Homo sapiens guanylate binding protein 2, interferon-inducible (GBP2), mRNA [NM_004120]
TAP1	2.56002	0.308294	ref|Homo sapiens transporter 1, ATP-binding cassette, sub-family B (MDR/TAP) (TAP1), mRNA [NM_000593]
AB072904	2.5484	-1.43835	gb|Homo sapiens mRNA for putative protein product of Nbla11895, complete cds. [AB072904]
IL29	2.53941	0.363489	ref|Homo sapiens interleukin 29 (interferon, lambda 1) (IL29), mRNA [NM_172140]
HLA-DOB	2.52597	0.46567	ref|Homo sapiens major histocompatibility complex, class II, DO beta (HLA-DOB), mRNA [NM_002120]
ZFPM2	2.5215	0.102165	ref|Homo sapiens zinc finger protein, multitype 2 (ZFPM2), mRNA [NM_012082]
C1R	2.49652	0.507171	ref|Homo sapiens complement component 1, r subcomponent (C1R), mRNA [NM_001733]
lincRNA:chr2:40946996-41235296_F	2.46871	0.150889	lincRNA:chr2:40946996-41235296 forward strand
DPYSL4	2.4633	-0.0415145	ref|Homo sapiens dihydropyrimidinase-like 4 (DPYSL4), mRNA [NM_006426]
FLJ31306	2.45962	0.231102	ref|Homo sapiens uncharacterized LOC379025 (FLJ31306), transcript variant 1, non-coding RNA [NR_029434]
KITLG	2.45543	0.0656959	ref|Homo sapiens KIT ligand (KITLG), transcript variant b, mRNA [NM_000899]
FLJ33065	2.45534	0.351422	gb|Homo sapiens cDNA FLJ33065 fis, clone TRACH2000081. [AK057627]
TLR3	2.45287	2.25322	ref|Homo sapiens toll-like receptor 3 (TLR3), mRNA [NM_003265]
A_33_P3307088	2.43571	0.179194	Unknown
NEURL3	2.4344	0.0468258	ref|Homo sapiens neuralized homolog 3 (Drosophila) pseudogene (NEURL3), non-coding RNA [NR_026875]
A_33_P3221384	2.43231	0.913213	Unknown
CYP2J2	2.42951	0.322875	ref|Homo sapiens cytochrome P450, family 2, subfamily J, polypeptide 2 (CYP2J2), mRNA [NM_000775]
PARP10	2.42916	0.482039	ref|Homo sapiens poly (ADP-ribose) polymerase family, member 10 (PARP10), mRNA [NM_032789]
RP11-165H20.1	2.41884	-0.300692	ref|Homo sapiens CHIA-like pseudogene (RP11-165H20.1), non-coding RNA [NR_003928]
AK128388	2.41123	-0.0206762	gb|Homo sapiens cDNA FLJ46531 fis, clone THYMU3036310. [AK128388]
ENST00000390445	2.40537	0.792259	ens|T cell receptor alpha variable 17 [Source:HGNC Symbol;Acc:12113] [ENST00000390445]
CTTNBP2	2.40352	0.885362	ref|Homo sapiens cortactin binding protein 2 (CTTNBP2), mRNA [NM_033427]
HESX1	2.39593	-0.0476116	ref|Homo sapiens HESX homeobox 1 (HESX1), mRNA [NM_003865]
LOC200772	2.38587	0.716022	ref|Homo sapiens uncharacterized LOC200772 (LOC200772), non-coding RNA [NR_033841]
LOC653550	2.36818	1.1283	ref|Homo sapiens TP53-target gene 3 protein-like (LOC653550), transcript variant 1, mRNA [NM_001205259]
lincRNA:chr1:32515613-32529913_R	2.36552	-0.148459	lincRNA:chr1:32515613-32529913 reverse strand
SIPA1L3	2.35967	0.378871	ref|Homo sapiens signal-induced proliferation-associated 1 like 3 (SIPA1L3), mRNA [NM_015073]
lincRNA:chr21:17256004-17265311_F	2.35656	-0.567633	lincRNA:chr21:17256004-17265311 forward strand
STAG1	2.35527	0.390774	ref|Homo sapiens stromal antigen 1 (STAG1), mRNA [NM_005862]
OR7E19P	2.35001	0.831692	gb|AGENCOURT_6564958 NIH_MGC_119 Homo sapiens cDNA clone IMAGE:5743918 5', mRNA sequence [BM563292]
LOC338963	2.34482	0.28483	ref|Homo sapiens epididymal protein pseudogene (LOC338963), non-coding RNA [NR_034139]
THC2765873	2.34456	0.694814	tc|AY336714 interleukin 28B {Homo sapiens} (exp=-1; wgp=0; cg=0), partial (51%) [THC2765873]
CHSY3	2.34323	-1.1735	ref|Homo sapiens chondroitin sulfate synthase 3 (CHSY3), mRNA [NM_175856]
ANO2	2.33996	-0.685106	ref|Homo sapiens anoctamin 2 (ANO2), mRNA [NM_020373]
ADAP2	2.33787	0.0777696	ref|Homo sapiens ArfGAP with dual PH domains 2 (ADAP2), mRNA [NM_018404]
lincRNA:chr11:65190190-65214674_R	2.33466	-0.27065	lincRNA:chr11:65190190-65214674 reverse strand
MAK	2.3293	1.02643	ref|Homo sapiens male germ cell-associated kinase (MAK), transcript variant 1, mRNA [NM_005906]
LOC100505519	2.32539	0.241618	ref|PREDICTED: Homo sapiens hypothetical LOC100505519 (LOC100505519), miscRNA [XR_110191]
lincRNA:chr12:69800933-69810508_R	2.32447	0.575086	lincRNA:chr12:69800933-69810508 reverse strand
PDGFRL	2.32302	-0.0727968	ref|Homo sapiens platelet-derived growth factor receptor-like (PDGFRL), mRNA [NM_006207]
lincRNA:chr1:71522237-71527912_R	2.32241	1.90286	lincRNA:chr1:71522237-71527912 reverse strand
PATL2	2.3219	0.196099	ref|Homo sapiens protein associated with topoisomerase II homolog 2 (yeast) (PATL2), mRNA [NM_001145112]
LOC143286	2.32187	0.553577	gb|Homo sapiens mRNA; cDNA DKFZp586E171 (from clone DKFZp586E171) [AL049428]
SIRT4	2.31306	0.92256	ref|Homo sapiens sirtuin 4 (SIRT4), mRNA [NM_012240]
CARD17	2.31207	0.822982	ref|Homo sapiens caspase recruitment domain family, member 17 (CARD17), mRNA [NM_001007232]
LOC440461	2.30011	-0.656809	ref|Homo sapiens Rho GTPase activating protein 27 pseudogene (LOC440461), non-coding RNA [NR_027283]
HRCT1	2.29781	0.0745886	ref|Homo sapiens histidine rich carboxyl terminus 1 (HRCT1), mRNA [NM_001039792]
XAF1	2.29516	-0.352654	ref|Homo sapiens XIAP associated factor 1 (XAF1), transcript variant 1, mRNA [NM_017523]
LRRC69	2.28103	0.0580962	ref|Homo sapiens leucine rich repeat containing 69 (LRRC69), mRNA [NM_001129890]
PPM1K	2.27791	0.564597	ens|protein phosphatase, Mg2+/Mn2+ dependent, 1K [Source:HGNC Symbol;Acc:25415] [ENST00000315194]
MEOX1	2.27748	0.241014	ref|Homo sapiens mesenchyme homeobox 1 (MEOX1), transcript variant 1, mRNA [NM_004527]
OR52K2	2.27246	-0.353743	ref|Homo sapiens olfactory receptor, family 52, subfamily K, member 2 (OR52K2), mRNA [NM_001005172]
BPIFB2	2.27003	-0.980069	ref|Homo sapiens BPI fold containing family B, member 2 (BPIFB2), mRNA [NM_025227]
ZNF592	2.26664	0.544145	ref|Homo sapiens zinc finger protein 592 (ZNF592), mRNA [NM_014630]
lincRNA:chr2:158570854-158586554_R	2.25258	-0.381963	lincRNA:chr2:158570854-158586554 reverse strand
FIGF	2.2456	-0.491272	ref|Homo sapiens c-fos induced growth factor (vascular endothelial growth factor D) (FIGF), mRNA [NM_004469]
EP400NL	2.24478	1.78413	ref|Homo sapiens EP400 N-terminal like (EP400NL), non-coding RNA [NR_003290]
PRIC285	2.24467	0.193585	ens|Peroxisomal proliferator-activated receptor A-interacting complex 285 kDa protein [Source:UniProtKB/Swiss-Prot;Acc:Q9BYK8] [ENST00000370082]
TRIM21	2.24419	0.219315	ref|Homo sapiens tripartite motif containing 21 (TRIM21), mRNA [NM_003141]
A_33_P3253420	2.24385	0.0218719	Unknown
lincRNA:chr9:2759256-2760832_R	2.24253	-0.149875	lincRNA:chr9:2759256-2760832 reverse strand
SAMHD1	2.241	-0.960873	ref|Homo sapiens SAM domain and HD domain 1 (SAMHD1), mRNA [NM_015474]
lincRNA:chrX:45707508-45710920_F	2.23511	0.176299	lincRNA:chrX:45707508-45710920 forward strand
lincRNA:chr17:30701508-30707760_R	2.22991	-1.09267	lincRNA:chr17:30701508-30707760 reverse strand
SDHAP1	2.2221	-0.27855	gb|Homo sapiens cDNA FLJ43227 fis, clone HCHON2000212. [AK125217]
ZNF470	2.21541	-0.174639	ref|Homo sapiens zinc finger protein 470 (ZNF470), mRNA [NM_001001668]
THC2499708	2.20635	0.0828734	Unknown
ENST00000457108	2.18934	1.65705	tc|ZNF21_HUMAN (P17025) Zinc finger protein 21 (Zinc finger protein KOX14), partial (3%) [THC2667966]
OR51F1	2.18159	0.114604	ref|Homo sapiens olfactory receptor, family 51, subfamily F, member 1 (OR51F1), mRNA [NM_001004752]
FAM109B	2.17808	0.770212	ref|Homo sapiens family with sequence similarity 109, member B (FAM109B), mRNA [NM_001002034]
LGALS9C	2.17623	0.107341	ref|Homo sapiens lectin, galactoside-binding, soluble, 9C (LGALS9C), mRNA [NM_001040078]
lincRNA:chr2:162102827-162107557_F	2.17148	-0.851198	lincRNA:chr2:162102827-162107557 forward strand
TNFSF13B	2.16542	-0.22419	ref|Homo sapiens tumor necrosis factor (ligand) superfamily, member 13b (TNFSF13B), transcript variant 1, mRNA [NM_006573]
IFNE	2.16147	-0.0325476	ref|Homo sapiens interferon, epsilon (IFNE), mRNA [NM_176891]
FGF14-IT1	2.15884	-0.962273	ref|Homo sapiens FGF14 intronic transcript 1 (non-protein coding) (FGF14-IT1), non-coding RNA [NR_036486]
LOC100128288	2.15654	1.14206	ref|Homo sapiens uncharacterized LOC100128288 (LOC100128288), non-coding RNA [NR_024447]
ZNF740	2.15157	0.314396	ref|Homo sapiens zinc finger protein 740 (ZNF740), mRNA [NM_001004304]
LPAR6	2.14418	-0.00285589	ref|Homo sapiens lysophosphatidic acid receptor 6 (LPAR6), transcript variant 1, mRNA [NM_005767]
NBEA	2.14271	0.336572	ref|Homo sapiens neurobeachin (NBEA), transcript variant 1, mRNA [NM_015678]
lincRNA:chr15:25258482-25368607_R	2.14262	0.31715	lincRNA:chr15:25258482-25368607 reverse strand
EFCAB6	2.1424	1.35044	ref|Homo sapiens EF-hand calcium binding domain 6 (EFCAB6), transcript variant 1, mRNA [NM_022785]
lincRNA:chr4:42675-51825_R	2.14202	1.43481	lincRNA:chr4:42675-51825 reverse strand
LOC254099	2.13398	3.39567	ref|Homo sapiens uncharacterized LOC254099 (LOC254099), non-coding RNA [NR_038869]
lincRNA:chr8:110172174-110224124_R	2.1332	-0.323509	lincRNA:chr8:110172174-110224124 reverse strand
HLA-C	2.13027	0.238073	gb|Human MHC class I HLA-Cw1 gene, complete cds. [M26429]
lincRNA:chr11:110066015-110071440_R	2.12923	-0.963112	lincRNA:chr11:110066015-110071440 reverse strand
CHCHD10	2.12439	-0.238348	ref|Homo sapiens coiled-coil-helix-coiled-coil-helix domain containing 10 (CHCHD10), mRNA [NM_213720]
lincRNA:chr15:80121545-80132020_R	2.12379	-0.208568	lincRNA:chr15:80121545-80132020 reverse strand
FLJ45950	2.12347	1.27012	gb|Homo sapiens cDNA FLJ45950 fis, clone PLACE7008136. [AK127847]
LOC285300	2.11508	-0.145847	gb|Homo sapiens cDNA FLJ38336 fis, clone FCBBF3026678. [AK095655]
HDX	2.11405	0.402492	ref|Homo sapiens highly divergent homeobox (HDX), transcript variant 2, mRNA [NM_144657]
AP1S3	2.11374	-0.266136	ref|Homo sapiens adaptor-related protein complex 1, sigma 3 subunit (AP1S3), mRNA [NM_001039569]
lincRNA:chr16:11468274-11482224_F	2.11349	0.846914	lincRNA:chr16:11468274-11482224 forward strand
lincRNA:chr13:63629474-63649499_R	2.11344	0.293234	lincRNA:chr13:63629474-63649499 reverse strand
MAP2	2.10838	0.251326	ref|Homo sapiens microtubule-associated protein 2 (MAP2), transcript variant 1, mRNA [NM_002374]
GJD3	2.10516	0.893804	ref|Homo sapiens gap junction protein, delta 3, 31.9kDa (GJD3), mRNA [NM_152219]
FOXD4L2	2.10504	-0.139832	ref|Homo sapiens forkhead box D4-like 2 (FOXD4L2), mRNA [NM_001099279]
PRICKLE1	2.10233	1.33048	ref|Homo sapiens prickle homolog 1 (Drosophila) (PRICKLE1), transcript variant 1, mRNA [NM_153026]
TRPC3	2.09742	0.0428429	ref|Homo sapiens transient receptor potential cation channel, subfamily C, member 3 (TRPC3), transcript variant 2, mRNA [NM_003305]
STAT2	2.09311	0.169722	ref|Homo sapiens signal transducer and activator of transcription 2, 113kDa (STAT2), transcript variant 1, mRNA [NM_005419]
lincRNA:chr11:59659799-59782024_F	2.08692	0.0868587	lincRNA:chr11:59659799-59782024 forward strand
lincRNA:chr18:47341602-47347427_F	2.08404	0.0672756	lincRNA:chr18:47341602-47347427 forward strand
lincRNA:chr8:130691380-130695925_R	2.08045	0.271613	lincRNA:chr8:130691380-130695925 reverse strand
GBP3	2.07972	0.802869	ref|Homo sapiens guanylate binding protein 3 (GBP3), mRNA [NM_018284]
MMP13	2.07905	-0.4161	ref|Homo sapiens matrix metallopeptidase 13 (collagenase 3) (MMP13), mRNA [NM_002427]
NBN	2.07862	0.0918715	ref|Homo sapiens nibrin (NBN), mRNA [NM_002485]
lincRNA:chr13:45942655-45943222_F	2.07477	0.345404	lincRNA:chr13:45942655-45943222 forward strand
FAM55C	2.06749	0.211794	ref|Homo sapiens family with sequence similarity 55, member C (FAM55C), transcript variant 1, mRNA [NM_001134456]
lincRNA:chr17:43650942-43661657_F	2.06645	0.390399	lincRNA:chr17:43650942-43661657 forward strand
KCNA10	2.06212	0.356189	ref|Homo sapiens potassium voltage-gated channel, shaker-related subfamily, member 10 (KCNA10), mRNA [NM_005549]
LOC284926	2.05538	0.830917	gb|full-length cDNA clone CS0DB004YM09 of Neuroblastoma Cot 10-normalized of Homo sapiens (human) [CR624447]
GPR142	2.05512	1.89481	ref|Homo sapiens G protein-coupled receptor 142 (GPR142), mRNA [NM_181790]
MED28	2.0536	-0.420692	ref|Homo sapiens mediator complex subunit 28 (MED28), mRNA [NM_025205]
LINC00114	2.0515	0.0798677	gb|Homo sapiens chromosome 21 open reading frame 24 isoform 6 (C21orf24) mRNA, complete cds. [AY204748]
TRIM5	2.04955	-0.276494	ref|Homo sapiens tripartite motif containing 5 (TRIM5), transcript variant gamma, mRNA [NM_033092]
ENST00000344538	2.04928	0.116224	ens|Novel proteinUncharacterized protein [Source:UniProtKB/TrEMBL;Acc:Q4V308] [ENST00000417488]
lincRNA:chrX:56807400-56832200_F	2.04922	1.25893	lincRNA:chrX:56807400-56832200 forward strand
CERS4	2.04879	0.726742	ref|Homo sapiens ceramide synthase 4 (CERS4), mRNA [NM_024552]
lincRNA:chr14:71020897-71044497_F	2.04631	0.684515	lincRNA:chr14:71020897-71044497 forward strand
SP110	2.04388	0.597511	ref|Homo sapiens SP110 nuclear body protein (SP110), transcript variant b, mRNA [NM_004510]
lincRNA:chr9:132092579-132108579_R	2.04306	1.81453	lincRNA:chr9:132092579-132108579 reverse strand
SIM1	2.04225	0.389244	ref|Homo sapiens single-minded homolog 1 (Drosophila) (SIM1), mRNA [NM_005068]
DKFZP434I0714	2.04049	0.703455	ref|Homo sapiens uncharacterized protein DKFZP434I0714 (DKFZP434I0714), non-coding RNA [NR_033797]
lincRNA:chr2:43254991-43256643_F	2.03393	-0.231732	lincRNA:chr2:43254991-43256643 forward strand
C6orf191	2.0253	-0.175483	ref|Homo sapiens chromosome 6 open reading frame 191 (C6orf191), mRNA [NM_001010876]
AK130940	2.01991	4.55084	gb|Homo sapiens cDNA FLJ27430 fis, clone WMD07913. [AK130940]
lincRNA:chr6:127681282-127704857_R	2.01613	-0.535093	lincRNA:chr6:127681282-127704857 reverse strand
LOC400685	2.01467	-0.400533	ref|Homo sapiens uncharacterized LOC400685 (LOC400685), non-coding RNA [NR_033982]
NLRC3	2.01024	0.589235	ens|NLR family, CARD domain containing 3 [Source:HGNC Symbol;Acc:29889] [ENST00000324659]
KCNH4	2.00721	0.0501131	ref|Homo sapiens potassium voltage-gated channel, subfamily H (eag-related), member 4 (KCNH4), mRNA [NM_012285]
CACNG5	2.00578	0.569696	ref|Homo sapiens calcium channel, voltage-dependent, gamma subunit 5 (CACNG5), mRNA [NM_145811]
SGK110	2.00484	-0.920135	ref|Homo sapiens putative uncharacterized serine/threonine-protein kinase SgK110-like (SGK110), mRNA [NM_001199824]
EML3	-2.00012	-0.0732306	ref|Homo sapiens echinoderm microtubule associated protein like 3 (EML3), mRNA [NM_153265]
PRRC2A	-2.00144	-0.519999	ref|Homo sapiens proline-rich coiled-coil 2A (PRRC2A), transcript variant 1, mRNA [NM_080686]
MAN1B1	-2.00314	-0.29832	ref|Homo sapiens mannosidase, alpha, class 1B, member 1 (MAN1B1), mRNA [NM_016219]
TAZ	-2.00631	-0.349637	ref|Homo sapiens tafazzin (TAZ), nuclear gene encoding mitochondrial protein, transcript variant 1, mRNA [NM_000116]
ARHGAP10	-2.0073	-0.373789	ref|Homo sapiens Rho GTPase activating protein 10 (ARHGAP10), mRNA [NM_024605]
TTC15	-2.00914	-0.251507	ref|Homo sapiens tetratricopeptide repeat domain 15 (TTC15), mRNA [NM_016030]
ARHGDIA	-2.01187	-0.340533	ref|Homo sapiens Rho GDP dissociation inhibitor (GDI) alpha (ARHGDIA), transcript variant 2, mRNA [NM_004309]
CD320	-2.01573	-0.485053	ref|Homo sapiens CD320 molecule (CD320), transcript variant 1, mRNA [NM_016579]
STARD10	-2.01882	-0.184515	ref|Homo sapiens StAR-related lipid transfer (START) domain containing 10 (STARD10), mRNA [NM_006645]
LOC100130887	-2.02049	-0.197521	ref|PREDICTED: Homo sapiens hypothetical LOC100130887 (LOC100130887), miscRNA [XR_132784]
C19orf70	-2.02257	-0.545525	ref|Homo sapiens chromosome 19 open reading frame 70 (C19orf70), mRNA [NM_205767]
PI4K2A	-2.02367	-0.634601	ref|Homo sapiens phosphatidylinositol 4-kinase type 2 alpha (PI4K2A), mRNA [NM_018425]
PPP2R1A	-2.02503	-0.560158	ref|Homo sapiens protein phosphatase 2, regulatory subunit A, alpha (PPP2R1A), transcript variant 1, mRNA [NM_014225]
lincRNA:chr6:100751729-100760229_F	-2.02685	0.96421	lincRNA:chr6:100751729-100760229 forward strand
MEN1	-2.02776	-0.330337	ref|Homo sapiens multiple endocrine neoplasia I (MEN1), transcript variant e1E, mRNA [NM_130803]
CAPNS1	-2.02849	-0.611477	ref|Homo sapiens calpain, small subunit 1 (CAPNS1), transcript variant 1, mRNA [NM_001749]
BCL2L1	-2.03027	-0.465793	ref|Homo sapiens BCL2-like 1 (BCL2L1), nuclear gene encoding mitochondrial protein, transcript variant 1, mRNA [NM_138578]
LINC00313	-2.03281	-0.540137	ref|Homo sapiens long intergenic non-protein coding RNA 313 (LINC00313), non-coding RNA [NR_026863]
CPA5	-2.03301	-0.936934	ref|Homo sapiens carboxypeptidase A5 (CPA5), transcript variant 3, mRNA [NM_001127442]
GCDH	-2.03513	-0.605974	ref|Homo sapiens glutaryl-CoA dehydrogenase (GCDH), nuclear gene encoding mitochondrial protein, transcript variant 2, mRNA [NM_013976]
FBF1	-2.037	-0.714248	ref|Homo sapiens Fas (TNFRSF6) binding factor 1 (FBF1), mRNA [NM_001080542]
ENST00000446816	-2.03703	0.110303	gb|Homo sapiens cDNA, FLJ18474. [AK311432]
TMEM115	-2.03752	-0.56533	ref|Homo sapiens transmembrane protein 115 (TMEM115), mRNA [NM_007024]
PPAN	-2.04099	-0.19383	ref|Homo sapiens peter pan homolog (Drosophila) (PPAN), mRNA [NM_020230]
C17orf62	-2.04113	-0.330402	ref|Homo sapiens chromosome 17 open reading frame 62 (C17orf62), transcript variant 2, mRNA [NM_001033046]
NME6	-2.04161	-1.2172	ref|Homo sapiens non-metastatic cells 6, protein expressed in (nucleoside-diphosphate kinase) (NME6), mRNA [NM_005793]
CLDN25	-2.04243	-0.0111404	ref|Homo sapiens claudin 25 (CLDN25), mRNA [NM_001101389]
TMUB2	-2.04307	-0.681627	ref|Homo sapiens transmembrane and ubiquitin-like domain containing 2 (TMUB2), transcript variant 2, mRNA [NM_177441]
GRINA	-2.0434	-0.433764	ref|Homo sapiens glutamate receptor, ionotropic, N-methyl D-aspartate-associated protein 1 (glutamate binding) (GRINA), transcript variant 1, mRNA [NM_000837]
GGT7	-2.04362	-0.0531193	ref|Homo sapiens gamma-glutamyltransferase 7 (GGT7), mRNA [NM_178026]
MICAL1	-2.0442	-0.199383	ref|Homo sapiens microtubule associated monoxygenase, calponin and LIM domain containing 1 (MICAL1), transcript variant 1, mRNA [NM_022765]
UBL7	-2.0444	-0.529732	ref|Homo sapiens ubiquitin-like 7 (bone marrow stromal cell-derived) (UBL7), transcript variant 1, mRNA [NM_032907]
PRSS1	-2.04575	0.266483	ref|Homo sapiens protease, serine, 1 (trypsin 1) (PRSS1), mRNA [NM_002769]
NCDN	-2.04821	-0.57221	ref|Homo sapiens neurochondrin (NCDN), transcript variant 3, mRNA [NM_014284]
ST3GAL4	-2.04863	-0.711263	ref|Homo sapiens ST3 beta-galactoside alpha-2,3-sialyltransferase 4 (ST3GAL4), mRNA [NM_006278]
XRN2	-2.04975	-0.957449	ref|Homo sapiens 5'-3' exoribonuclease 2 (XRN2), mRNA [NM_012255]
GRB2	-2.05283	-0.62327	ref|Homo sapiens growth factor receptor-bound protein 2 (GRB2), transcript variant 1, mRNA [NM_002086]
KPTN	-2.05788	-0.265795	ref|Homo sapiens kaptin (actin binding protein) (KPTN), mRNA [NM_007059]
JMJD7	-2.05845	-0.11752	ref|Homo sapiens jumonji domain containing 7 (JMJD7), mRNA [NM_001114632]
LINC00085	-2.05884	-0.0634629	ref|Homo sapiens long intergenic non-protein coding RNA 85 (LINC00085), non-coding RNA [NR_024330]
GMPPA	-2.05982	-0.687159	ref|Homo sapiens GDP-mannose pyrophosphorylase A (GMPPA), transcript variant 1, mRNA [NM_013335]
CA9	-2.05992	-0.510252	ref|Homo sapiens carbonic anhydrase IX (CA9), mRNA [NM_001216]
PYCRL	-2.06023	-0.227242	ref|Homo sapiens pyrroline-5-carboxylate reductase-like (PYCRL), mRNA [NM_023078]
lincRNA:chr6:126379957-126409982_F	-2.0607	0.0134774	lincRNA:chr6:126379957-126409982 forward strand
TIMP1	-2.06182	-0.690056	ref|Homo sapiens TIMP metallopeptidase inhibitor 1 (TIMP1), mRNA [NM_003254]
lincRNA:chr3:64674935-64681735_F	-2.06438	-1.90526	lincRNA:chr3:64674935-64681735 forward strand
AK026419	-2.06476	0.845838	gb|Homo sapiens cDNA: FLJ22766 fis, clone KAIA1188. [AK026419]
CAMK2B	-2.06636	-1.05187	ref|Homo sapiens calcium/calmodulin-dependent protein kinase II beta (CAMK2B), transcript variant 6, mRNA [NM_172082]
IPO13	-2.0665	-0.926362	ref|Homo sapiens importin 13 (IPO13), mRNA [NM_014652]
ARHGAP31	-2.06714	-1.0122	ref|Homo sapiens Rho GTPase activating protein 31 (ARHGAP31), mRNA [NM_020754]
CU692315	-2.06824	-0.704613	gb|Synthetic construct Homo sapiens gateway clone IMAGE:100021467 3' read TOM1 mRNA. [CU692315]
MRPL38	-2.06849	-0.188594	ens|mitochondrial ribosomal protein L38 [Source:HGNC Symbol;Acc:14033] [ENST00000464758]
PLXNB2	-2.06856	-0.316794	ref|Homo sapiens plexin B2 (PLXNB2), mRNA [NM_012401]
ZFPL1	-2.06857	-0.292903	ref|Homo sapiens zinc finger protein-like 1 (ZFPL1), mRNA [NM_006782]
ENST00000507355	-2.07003	-0.628878	ens|polymerase (RNA) II (DNA directed) polypeptide J3 [Source:HGNC Symbol;Acc:33853] [ENST00000507355]
MAGED4B	-2.07212	-0.713241	ref|Homo sapiens melanoma antigen family D, 4B (MAGED4B), transcript variant 1, mRNA [NM_030801]
CHST3	-2.07579	-1.01471	ref|Homo sapiens carbohydrate (chondroitin 6) sulfotransferase 3 (CHST3), mRNA [NM_004273]
PLD3	-2.07654	-0.26025	ref|Homo sapiens phospholipase D family, member 3 (PLD3), transcript variant 2, mRNA [NM_012268]
DNASE1	-2.07676	-0.396645	ref|Homo sapiens deoxyribonuclease I (DNASE1), mRNA [NM_005223]
PSMA7	-2.07726	-0.57767	ref|Homo sapiens proteasome (prosome, macropain) subunit, alpha type, 7 (PSMA7), mRNA [NM_002792]
SBF1P1	-2.07733	-0.118045	ref|Homo sapiens SET binding factor 1 pseudogene 1 (SBF1P1), non-coding RNA [NR_027765]
lincRNA:chr8:138387843-138421643_F	-2.07899	0.652944	lincRNA:chr8:138387843-138421643 forward strand
SLC6A12	-2.08008	-0.21069	ref|Homo sapiens solute carrier family 6 (neurotransmitter transporter, betaine/GABA), member 12 (SLC6A12), transcript variant 1, mRNA [NM_003044]
NBAS	-2.08013	-0.597364	ref|Homo sapiens neuroblastoma amplified sequence (NBAS), mRNA [NM_015909]
lincRNA:chrX:73164437-73224386_R	-2.08082	-0.305107	lincRNA:chrX:73164437-73224386 reverse strand
KLK6	-2.08122	-0.510319	ref|Homo sapiens kallikrein-related peptidase 6 (KLK6), transcript variant B, mRNA [NM_001012964]
PES1	-2.0827	-0.425739	ref|Homo sapiens pescadillo homolog 1, containing BRCT domain (zebrafish) (PES1), transcript variant 1, mRNA [NM_014303]
TUBGCP6	-2.0853	-0.292024	ref|Homo sapiens tubulin, gamma complex associated protein 6 (TUBGCP6), mRNA [NM_020461]
RALY	-2.08608	-0.288389	ref|Homo sapiens RNA binding protein, autoantigenic (hnRNP-associated with lethal yellow homolog (mouse)) (RALY), transcript variant 1, mRNA [NM_016732]
LOC388796	-2.0885	-1.10064	ref|Homo sapiens uncharacterized LOC388796 (LOC388796), transcript variant 1, non-coding RNA [NR_015366]
MFSD3	-2.08987	-0.23389	ref|Homo sapiens major facilitator superfamily domain containing 3 (MFSD3), mRNA [NM_138431]
LRP10	-2.09028	-0.294616	ref|Homo sapiens low density lipoprotein receptor-related protein 10 (LRP10), mRNA [NM_014045]
IDH3G	-2.09219	-0.684174	ref|Homo sapiens isocitrate dehydrogenase 3 (NAD+) gamma (IDH3G), nuclear gene encoding mitochondrial protein, transcript variant 1, mRNA [NM_004135]
LINC00202	-2.09571	0.374677	ref|Homo sapiens long intergenic non-protein coding RNA 202 (LINC00202), non-coding RNA [NR_026795]
lincRNA:chr20:32861439-32866564_R	-2.09602	-0.633039	lincRNA:chr20:32861439-32866564 reverse strand
A_33_P3286481	-2.09617	-0.766933	Unknown
C17orf103	-2.09714	0.274928	ref|Homo sapiens chromosome 17 open reading frame 103 (C17orf103), mRNA [NM_152914]
RCN3	-2.09768	-0.701109	ref|Homo sapiens reticulocalbin 3, EF-hand calcium binding domain (RCN3), mRNA [NM_020650]
FTL	-2.09812	-0.805811	ref|Homo sapiens ferritin, light polypeptide (FTL), mRNA [NM_000146]
lincRNA:chr2:46756871-46768821_F	-2.0999	1.08043	lincRNA:chr2:46756871-46768821 forward strand
ATG4D	-2.10271	-0.621209	ref|Homo sapiens ATG4 autophagy related 4 homolog D (S. cerevisiae) (ATG4D), mRNA [NM_032885]
SFXN2	-2.10272	-0.113406	ref|Homo sapiens sideroflexin 2 (SFXN2), mRNA [NM_178858]
POTEKP	-2.10274	-0.789082	ref|Homo sapiens POTE ankyrin domain family, member K, pseudogene (POTEKP), non-coding RNA [NR_033885]
FOLR4	-2.10442	0.300251	ref|Homo sapiens folate receptor 4 (delta) homolog (mouse) (FOLR4), mRNA [NM_001199206]
KRT18	-2.10573	-0.517552	ref|Homo sapiens keratin 18 (KRT18), transcript variant 1, mRNA [NM_000224]
TMEM79	-2.10615	-0.0945549	ref|Homo sapiens transmembrane protein 79 (TMEM79), transcript variant 1, mRNA [NM_032323]
BC028053	-2.10643	-0.745879	gb|Homo sapiens cDNA clone IMAGE:4994693. [BC028053]
PHPT1	-2.10761	-0.538533	ref|Homo sapiens phosphohistidine phosphatase 1 (PHPT1), transcript variant 3, mRNA [NM_014172]
INPPL1	-2.10895	-0.26002	ref|Homo sapiens inositol polyphosphate phosphatase-like 1 (INPPL1), mRNA [NM_001567]
TSPAN32	-2.11108	-0.552756	ref|Homo sapiens tetraspanin 32 (TSPAN32), mRNA [NM_139022]
POLR3D	-2.11557	-0.644256	ref|Homo sapiens polymerase (RNA) III (DNA directed) polypeptide D, 44kDa (POLR3D), mRNA [NM_001722]
MVD	-2.11576	-0.154815	ref|Homo sapiens mevalonate (diphospho) decarboxylase (MVD), mRNA [NM_002461]
TRPM2	-2.11629	0.437242	ref|Homo sapiens transient receptor potential cation channel, subfamily M, member 2 (TRPM2), transcript variant 1, mRNA [NM_003307]
lincRNA:chr4:15670037-15683240_R	-2.11714	-0.40682	lincRNA:chr4:15670037-15683240 reverse strand
WBSCR28	-2.1173	-0.000982607	ref|Homo sapiens Williams-Beuren syndrome chromosome region 28 (WBSCR28), mRNA [NM_182504]
NADK	-2.11761	-0.490916	ref|Homo sapiens NAD kinase (NADK), transcript variant 1, mRNA [NM_023018]
ENST00000458386	-2.11781	-0.678826	Unknown
ADCK2	-2.11894	-0.79288	ref|Homo sapiens aarF domain containing kinase 2 (ADCK2), mRNA [NM_052853]
VRK3	-2.12061	-1.0432	ref|Homo sapiens vaccinia related kinase 3 (VRK3), transcript variant 1, mRNA [NM_016440]
PPP2R4	-2.12285	-0.560948	ref|Homo sapiens protein phosphatase 2A activator, regulatory subunit 4 (PPP2R4), transcript variant 1, mRNA [NM_178001]
PRPF6	-2.12303	-0.52254	ref|Homo sapiens PRP6 pre-mRNA processing factor 6 homolog (S. cerevisiae) (PRPF6), mRNA [NM_012469]
C16orf42	-2.1281	-0.425349	ref|Homo sapiens chromosome 16 open reading frame 42 (C16orf42), mRNA [NM_001001410]
FIBP	-2.1303	-0.503204	ref|Homo sapiens fibroblast growth factor (acidic) intracellular binding protein (FIBP), transcript variant 2, mRNA [NM_004214]
AP1M1	-2.13196	-0.397873	ref|Homo sapiens adaptor-related protein complex 1, mu 1 subunit (AP1M1), transcript variant 2, mRNA [NM_032493]
GRHPR	-2.13369	-0.703434	ref|Homo sapiens glyoxylate reductase/hydroxypyruvate reductase (GRHPR), mRNA [NM_012203]
RNF167	-2.14133	-0.54478	ref|Homo sapiens ring finger protein 167 (RNF167), mRNA [NM_015528]
TIMM44	-2.14199	-0.316182	ref|Homo sapiens translocase of inner mitochondrial membrane 44 homolog (yeast) (TIMM44), nuclear gene encoding mitochondrial protein, mRNA [NM_006351]
MED15	-2.14237	-0.330494	ref|Homo sapiens mediator complex subunit 15 (MED15), transcript variant 1, mRNA [NM_001003891]
PPP6R1	-2.14374	0.101825	ref|Homo sapiens protein phosphatase 6, regulatory subunit 1 (PPP6R1), mRNA [NM_014931]
B3GNTL1	-2.14472	-0.40215	ref|Homo sapiens UDP-GlcNAc:betaGal beta-1,3-N-acetylglucosaminyltransferase-like 1 (B3GNTL1), mRNA [NM_001009905]
PSMD3	-2.1448	-0.600322	ref|Homo sapiens proteasome (prosome, macropain) 26S subunit, non-ATPase, 3 (PSMD3), mRNA [NM_002809]
FBXW5	-2.1492	-0.323497	ref|Homo sapiens F-box and WD repeat domain containing 5 (FBXW5), mRNA [NM_018998]
CSNK2A1	-2.15084	-0.804234	ref|Homo sapiens casein kinase 2, alpha 1 polypeptide (CSNK2A1), transcript variant 1, mRNA [NM_177559]
CSK	-2.1549	-0.332269	ref|Homo sapiens c-src tyrosine kinase (CSK), transcript variant 1, mRNA [NM_004383]
GPATCH3	-2.15506	-0.527625	ref|Homo sapiens G patch domain containing 3 (GPATCH3), mRNA [NM_022078]
NT5C3L	-2.15557	-0.358573	ref|Homo sapiens 5'-nucleotidase, cytosolic III-like (NT5C3L), transcript variant 1, mRNA [NM_052935]
KCNJ4	-2.16099	-0.563536	ref|Homo sapiens potassium inwardly-rectifying channel, subfamily J, member 4 (KCNJ4), transcript variant 1, mRNA [NM_152868]
ENG	-2.1648	0.00753029	ref|Homo sapiens endoglin (ENG), transcript variant 2, mRNA [NM_000118]
CCDC134	-2.16495	-0.344102	ref|Homo sapiens coiled-coil domain containing 134 (CCDC134), mRNA [NM_024821]
DCAF15	-2.16504	-0.272895	ref|Homo sapiens DDB1 and CUL4 associated factor 15 (DCAF15), mRNA [NM_138353]
lincRNA:chr7:129244514-129251414_F	-2.16685	0.203865	lincRNA:chr7:129244514-129251414 forward strand
ENST00000523862	-2.16844	-1.17672	ens|Uncharacterized protein [Source:UniProtKB/TrEMBL;Acc:E5RH32] [ENST00000523862]
MCM5	-2.16941	-0.484692	ref|Homo sapiens minichromosome maintenance complex component 5 (MCM5), mRNA [NM_006739]
BOP1	-2.17137	-0.403541	ref|Homo sapiens block of proliferation 1 (BOP1), mRNA [NM_015201]
BTBD2	-2.17234	-0.0788818	ref|Homo sapiens BTB (POZ) domain containing 2 (BTBD2), mRNA [NM_017797]
PTGES2	-2.17239	-0.473564	ref|Homo sapiens prostaglandin E synthase 2 (PTGES2), transcript variant 1, mRNA [NM_025072]
CNPY3	-2.17299	-0.474429	ref|Homo sapiens canopy 3 homolog (zebrafish) (CNPY3), mRNA [NM_006586]
TNNC1	-2.17317	0.0856759	ref|Homo sapiens troponin C type 1 (slow) (TNNC1), mRNA [NM_003280]
FAM160B2	-2.17324	-0.428059	ref|Homo sapiens family with sequence similarity 160, member B2 (FAM160B2), mRNA [NM_022749]
SEMA3F	-2.1734	-0.304853	ref|Homo sapiens sema domain, immunoglobulin domain (Ig), short basic domain, secreted, (semaphorin) 3F (SEMA3F), mRNA [NM_004186]
IGFBP6	-2.17359	-0.490148	ref|Homo sapiens insulin-like growth factor binding protein 6 (IGFBP6), mRNA [NM_002178]
NECAB2	-2.1744	-0.521242	ref|Homo sapiens N-terminal EF-hand calcium binding protein 2 (NECAB2), mRNA [NM_019065]
RFNG	-2.17746	-0.049938	ref|Homo sapiens RFNG O-fucosylpeptide 3-beta-N-acetylglucosaminyltransferase (RFNG), mRNA [NM_002917]
lincRNA:chr3:134052485-134061485_F	-2.17793	0.660126	lincRNA:chr3:134052485-134061485 forward strand
RAB20	-2.18108	0.306248	ref|Homo sapiens RAB20, member RAS oncogene family (RAB20), mRNA [NM_017817]
EFNA3	-2.18128	-1.04784	ref|Homo sapiens ephrin-A3 (EFNA3), mRNA [NM_004952]
SH2B1	-2.18147	-0.0213976	ref|Homo sapiens SH2B adaptor protein 1 (SH2B1), transcript variant 2, mRNA [NM_015503]
FAM120B	-2.18619	-0.676505	ref|Homo sapiens family with sequence similarity 120B (FAM120B), mRNA [NM_032448]
KRT6C	-2.18646	1.82722	ref|Homo sapiens keratin 6C (KRT6C), mRNA [NM_173086]
PAFAH1B3	-2.18735	-0.494153	ref|Homo sapiens platelet-activating factor acetylhydrolase 1b, catalytic subunit 3 (29kDa) (PAFAH1B3), transcript variant 2, mRNA [NM_002573]
LOC100131497	-2.18745	-1.47081	gb|human full-length cDNA 5-PRIME end of clone CS0CAP002YE20 of Thymus of Homo sapiens (human). [BX248745]
GALNS	-2.18967	-0.639071	ref|Homo sapiens galactosamine (N-acetyl)-6-sulfate sulfatase (GALNS), mRNA [NM_000512]
ACSF3	-2.19037	-0.173745	ref|Homo sapiens acyl-CoA synthetase family member 3 (ACSF3), nuclear gene encoding mitochondrial protein, transcript variant 1, mRNA [NM_174917]
PPP5C	-2.19073	-0.405305	ref|Homo sapiens protein phosphatase 5, catalytic subunit (PPP5C), transcript variant 1, mRNA [NM_006247]
RRP12	-2.19124	-0.695825	ref|Homo sapiens ribosomal RNA processing 12 homolog (S. cerevisiae) (RRP12), transcript variant 1, mRNA [NM_015179]
DHRS4	-2.19807	-0.527745	ref|Homo sapiens dehydrogenase/reductase (SDR family) member 4 (DHRS4), mRNA [NM_021004]
CR627384	-2.19919	-0.410561	gb|Homo sapiens mRNA; cDNA DKFZp781N1049 (from clone DKFZp781N1049). [CR627384]
OR52I2	-2.20071	-0.3868	ref|Homo sapiens olfactory receptor, family 52, subfamily I, member 2 (OR52I2), mRNA [NM_001005170]
MRPL54	-2.20586	-0.668261	ref|Homo sapiens mitochondrial ribosomal protein L54 (MRPL54), nuclear gene encoding mitochondrial protein, mRNA [NM_172251]
EPHB6	-2.20623	0.992266	ref|Homo sapiens EPH receptor B6 (EPHB6), mRNA [NM_004445]
CHMP6	-2.20761	-0.244121	ref|Homo sapiens charged multivesicular body protein 6 (CHMP6), mRNA [NM_024591]
SIRT2	-2.2077	-0.545254	ref|Homo sapiens sirtuin 2 (SIRT2), transcript variant 3, mRNA [NM_001193286]
SLC25A1	-2.20782	-0.185277	ref|Homo sapiens solute carrier family 25 (mitochondrial carrier; citrate transporter), member 1 (SLC25A1), nuclear gene encoding mitochondrial protein, transcript variant 1, mRNA [NM_005984]
C7orf49	-2.20972	-0.194731	ref|Homo sapiens chromosome 7 open reading frame 49 (C7orf49), transcript variant 1, mRNA [NM_024033]
P4HTM	-2.21367	-0.442273	ref|Homo sapiens prolyl 4-hydroxylase, transmembrane (endoplasmic reticulum) (P4HTM), transcript variant 3, mRNA [NM_177938]
C9orf114	-2.21375	-0.157281	ref|Homo sapiens chromosome 9 open reading frame 114 (C9orf114), mRNA [NM_016390]
NR1H2	-2.2156	-0.194203	ref|Homo sapiens nuclear receptor subfamily 1, group H, member 2 (NR1H2), mRNA [NM_007121]
lincRNA:chr6:53480866-53497141_R	-2.21632	-1.30521	lincRNA:chr6:53480866-53497141 reverse strand
THAP8	-2.21668	-0.552218	ref|Homo sapiens THAP domain containing 8 (THAP8), mRNA [NM_152658]
SAMD4B	-2.21706	-0.616638	ref|Homo sapiens sterile alpha motif domain containing 4B (SAMD4B), mRNA [NM_018028]
CARS	-2.21738	-0.778059	ref|Homo sapiens cysteinyl-tRNA synthetase (CARS), transcript variant 3, mRNA [NM_001014437]
MED16	-2.21756	-0.315184	ref|Homo sapiens mediator complex subunit 16 (MED16), mRNA [NM_005481]
DOC2A	-2.21828	-0.257601	ref|Homo sapiens double C2-like domains, alpha (DOC2A), mRNA [NM_003586]
DHRS13	-2.21952	-0.741997	ref|Homo sapiens dehydrogenase/reductase (SDR family) member 13 (DHRS13), mRNA [NM_144683]
RPN1	-2.2224	-0.739606	ref|Homo sapiens ribophorin I (RPN1), mRNA [NM_002950]
MYO18B	-2.22399	-0.151923	ref|Homo sapiens myosin XVIIIB (MYO18B), mRNA [NM_032608]
MAPK12	-2.22606	0.335392	gb|Homo sapiens cDNA, FLJ98809. [AK308768]
TRMU	-2.22612	-0.0654559	ref|Homo sapiens tRNA 5-methylaminomethyl-2-thiouridylate methyltransferase (TRMU), nuclear gene encoding mitochondrial protein, transcript variant 1, mRNA [NM_018006]
LOC348840	-2.22729	0.315577	ref|Homo sapiens uncharacterized LOC348840 (LOC348840), non-coding RNA [NR_003291]
FAM113A	-2.22783	-0.0854477	ref|Homo sapiens family with sequence similarity 113, member A (FAM113A), mRNA [NM_022760]
PAF1	-2.22874	-0.614232	ref|Homo sapiens Paf1, RNA polymerase II associated factor, homolog (S. cerevisiae) (PAF1), mRNA [NM_019088]
WBP2	-2.23068	-0.401143	ref|Homo sapiens WW domain binding protein 2 (WBP2), mRNA [NM_012478]
UBE2MP1	-2.23198	-0.511574	ref|Homo sapiens ubiquitin-conjugating enzyme E2M pseudogene 1 (UBE2MP1), non-coding RNA [NR_002837]
BRPF1	-2.23209	-0.567654	ref|Homo sapiens bromodomain and PHD finger containing, 1 (BRPF1), transcript variant 1, mRNA [NM_001003694]
SMG9	-2.23213	-0.804426	ref|Homo sapiens smg-9 homolog, nonsense mediated mRNA decay factor (C. elegans) (SMG9), mRNA [NM_019108]
MECR	-2.23363	-0.792889	ref|Homo sapiens mitochondrial trans-2-enoyl-CoA reductase (MECR), nuclear gene encoding mitochondrial protein, transcript variant 2, mRNA [NM_001024732]
CST7	-2.23369	-0.54761	ref|Homo sapiens cystatin F (leukocystatin) (CST7), mRNA [NM_003650]
COG4	-2.2343	-0.542479	ref|Homo sapiens component of oligomeric golgi complex 4 (COG4), transcript variant 2, mRNA [NM_001195139]
ZMYND19	-2.23491	-0.431189	ref|Homo sapiens zinc finger, MYND-type containing 19 (ZMYND19), mRNA [NM_138462]
NAA11	-2.23844	-0.588627	ref|Homo sapiens N(alpha)-acetyltransferase 11, NatA catalytic subunit (NAA11), mRNA [NM_032693]
WBSCR16	-2.24079	-0.00407643	ref|Homo sapiens Williams-Beuren syndrome chromosome region 16 (WBSCR16), mRNA [NM_030798]
RIN3	-2.24091	-0.150835	ref|Homo sapiens Ras and Rab interactor 3 (RIN3), mRNA [NM_024832]
ENST00000328202	-2.24451	0.298422	ens|Uncharacterized protein [Source:UniProtKB/TrEMBL;Acc:E7ET44] [ENST00000328202]
A_33_P3375269	-2.2468	0.130879	Unknown
CTSD	-2.24853	-0.335559	ref|Homo sapiens cathepsin D (CTSD), mRNA [NM_001909]
A_33_P3358347	-2.25142	-0.510522	Unknown
SERPINE1	-2.25298	-0.360413	ref|Homo sapiens serpin peptidase inhibitor, clade E (nexin, plasminogen activator inhibitor type 1), member 1 (SERPINE1), transcript variant 1, mRNA [NM_000602]
DPP7	-2.25382	-0.261368	ref|Homo sapiens dipeptidyl-peptidase 7 (DPP7), mRNA [NM_013379]
TENC1	-2.25397	-0.278618	ref|Homo sapiens tensin like C1 domain containing phosphatase (tensin 2) (TENC1), transcript variant 1, mRNA [NM_015319]
LOC407835	-2.25542	-0.388348	ref|Homo sapiens mitogen-activated protein kinase kinase 2 pseudogene (LOC407835), non-coding RNA [NR_002144]
A_33_P3332046	-2.25785	0.0641608	Unknown
SNX8	-2.25804	-0.363284	gb|Homo sapiens cDNA, FLJ96764, highly similar to Homo sapiens sorting nexin 8 (SNX8), mRNA. [AK315670]
G6PD	-2.25993	-0.434377	ref|Homo sapiens glucose-6-phosphate dehydrogenase (G6PD), transcript variant 1, mRNA [NM_000402]
MYPOP	-2.26042	-0.76651	ref|Homo sapiens Myb-related transcription factor, partner of profilin (MYPOP), mRNA [NM_001012643]
ASCC2	-2.26071	-0.340201	ref|Homo sapiens activating signal cointegrator 1 complex subunit 2 (ASCC2), transcript variant 1, mRNA [NM_032204]
NARF	-2.26085	-0.621895	ref|Homo sapiens nuclear prelamin A recognition factor (NARF), transcript variant 3, mRNA [NM_001038618]
NAT14	-2.26309	-0.424965	ref|Homo sapiens N-acetyltransferase 14 (GCN5-related, putative) (NAT14), mRNA [NM_020378]
P4HB	-2.26913	-0.394132	ref|Homo sapiens prolyl 4-hydroxylase, beta polypeptide (P4HB), mRNA [NM_000918]
NUP214	-2.26924	-0.878699	ref|Homo sapiens nucleoporin 214kDa (NUP214), mRNA [NM_005085]
MAP2K5	-2.26984	-0.213535	ref|Homo sapiens mitogen-activated protein kinase kinase 5 (MAP2K5), transcript variant 2, mRNA [NM_002757]
HEXA	-2.27058	-0.62371	ref|Homo sapiens hexosaminidase A (alpha polypeptide) (HEXA), mRNA [NM_000520]
GPC1	-2.27258	-0.316234	ref|Homo sapiens glypican 1 (GPC1), mRNA [NM_002081]
COPS7A	-2.27269	-0.847954	ref|Homo sapiens COP9 constitutive photomorphogenic homolog subunit 7A (Arabidopsis) (COPS7A), transcript variant 4, mRNA [NM_016319]
FAM156B	-2.27323	-0.27472	ref|Homo sapiens family with sequence similarity 156, member B (FAM156B), mRNA [NM_001099684]
TRIM28	-2.27365	-0.456685	ref|Homo sapiens tripartite motif containing 28 (TRIM28), mRNA [NM_005762]
MAPKAPK2	-2.27376	-0.657067	ref|Homo sapiens mitogen-activated protein kinase-activated protein kinase 2 (MAPKAPK2), transcript variant 1, mRNA [NM_004759]
PRMT1	-2.27379	-0.436408	ref|Homo sapiens protein arginine methyltransferase 1 (PRMT1), transcript variant 1, mRNA [NM_001536]
MTX1	-2.27588	-0.558939	ref|Homo sapiens metaxin 1 (MTX1), nuclear gene encoding mitochondrial protein, transcript variant 2, mRNA [NM_198883]
STIP1	-2.27747	-0.751193	ref|Homo sapiens stress-induced-phosphoprotein 1 (STIP1), mRNA [NM_006819]
MANBAL	-2.2784	-0.966992	ref|Homo sapiens mannosidase, beta A, lysosomal-like (MANBAL), transcript variant 1, mRNA [NM_022077]
GAPDH	-2.27972	-0.866692	ref|Homo sapiens glyceraldehyde-3-phosphate dehydrogenase (GAPDH), mRNA [NM_002046]
PITRM1	-2.28172	-0.731085	ref|Homo sapiens pitrilysin metallopeptidase 1 (PITRM1), nuclear gene encoding mitochondrial protein, transcript variant 2, mRNA [NM_014889]
SRM	-2.28237	-0.369162	ref|Homo sapiens spermidine synthase (SRM), mRNA [NM_003132]
PACSIN3	-2.28352	-0.422573	ref|Homo sapiens protein kinase C and casein kinase substrate in neurons 3 (PACSIN3), transcript variant 2, mRNA [NM_016223]
LOC100130264	-2.2857	-0.149142	ref|Homo sapiens uncharacterized LOC100130264 (LOC100130264), non-coding RNA [NR_024564]
LSM4	-2.28678	-0.411289	ref|Homo sapiens LSM4 homolog, U6 small nuclear RNA associated (S. cerevisiae) (LSM4), transcript variant 1, mRNA [NM_012321]
CAPN1	-2.28798	-0.204484	ref|Homo sapiens calpain 1, (mu/I) large subunit (CAPN1), transcript variant 2, mRNA [NM_005186]
RPUSD3	-2.28903	-0.623478	ref|Homo sapiens RNA pseudouridylate synthase domain containing 3 (RPUSD3), transcript variant 1, mRNA [NM_173659]
NS3BP	-2.28968	-0.947474	ref|PREDICTED: Homo sapiens NS3BP (NS3BP), miscRNA [XR_109071]
PQBP1	-2.29085	-0.573812	ref|Homo sapiens polyglutamine binding protein 1 (PQBP1), transcript variant 7, mRNA [NM_144495]
lincRNA:chr8:129082403-129108902_R	-2.29125	-0.760543	lincRNA:chr8:129082403-129108902 reverse strand
WDR83	-2.29324	-0.463834	ref|Homo sapiens WD repeat domain 83 (WDR83), transcript variant 2, mRNA [NM_032332]
EHMT2	-2.294	-0.0847901	ref|Homo sapiens euchromatic histone-lysine N-methyltransferase 2 (EHMT2), transcript variant NG36/G9a, mRNA [NM_006709]
TMEM134	-2.29561	-0.430068	ref|Homo sapiens transmembrane protein 134 (TMEM134), transcript variant 1, mRNA [NM_025124]
WDR13	-2.29621	-0.578102	ref|Homo sapiens WD repeat domain 13 (WDR13), transcript variant 1, mRNA [NM_017883]
PCDHB12	-2.29925	0.00745395	ref|Homo sapiens protocadherin beta 12 (PCDHB12), mRNA [NM_018932]
ACTN4	-2.29985	-0.374326	ref|Homo sapiens actinin, alpha 4 (ACTN4), mRNA [NM_004924]
EML2	-2.30109	-0.437093	ref|Homo sapiens echinoderm microtubule associated protein like 2 (EML2), transcript variant 2, mRNA [NM_012155]
LOC729732	-2.3049	0.14321	ref|PREDICTED: Homo sapiens hypothetical LOC729732 (LOC729732), miscRNA [XR_132886]
FGF21	-2.30588	-0.226379	ref|Homo sapiens fibroblast growth factor 21 (FGF21), mRNA [NM_019113]
CYC1	-2.30632	-0.612106	ref|Homo sapiens cytochrome c-1 (CYC1), nuclear gene encoding mitochondrial protein, mRNA [NM_001916]
STK25	-2.30902	-0.339283	ref|Homo sapiens serine/threonine kinase 25 (STK25), mRNA [NM_006374]
PIN1P1	-2.30917	-0.570705	ref|Homo sapiens peptidylprolyl cis/trans isomerase, NIMA-interacting 1 pseudogene 1 (PIN1P1), non-coding RNA [NR_023916]
RGS14	-2.30933	-0.608091	ref|Homo sapiens regulator of G-protein signaling 14 (RGS14), mRNA [NM_006480]
CLCN2	-2.3095	-0.380595	ref|Homo sapiens chloride channel 2 (CLCN2), transcript variant 1, mRNA [NM_004366]
CPSF1	-2.31047	-0.316862	ref|Homo sapiens cleavage and polyadenylation specific factor 1, 160kDa (CPSF1), mRNA [NM_013291]
PGS1	-2.31474	-0.333913	ref|Homo sapiens phosphatidylglycerophosphate synthase 1 (PGS1), mRNA [NM_024419]
lincRNA:chr3:106961235-106976035_F	-2.31474	-0.211384	lincRNA:chr3:106961235-106976035 forward strand
C17orf59	-2.31572	-0.0808689	ref|Homo sapiens chromosome 17 open reading frame 59 (C17orf59), mRNA [NM_017622]
TTYH3	-2.31665	-0.343369	ref|Homo sapiens tweety homolog 3 (Drosophila) (TTYH3), mRNA [NM_025250]
ENST00000416061	-2.31871	-0.177822	Unknown
TUBA3C	-2.31906	-0.423168	ref|Homo sapiens tubulin, alpha 3c (TUBA3C), mRNA [NM_006001]
PSMG3	-2.31931	-0.554874	ref|Homo sapiens proteasome (prosome, macropain) assembly chaperone 3 (PSMG3), transcript variant 1, mRNA [NM_032302]
SGSM3	-2.31949	-0.535698	ref|Homo sapiens small G protein signaling modulator 3 (SGSM3), mRNA [NM_015705]
ST6GALNAC4	-2.32003	-0.611222	ref|Homo sapiens ST6 (alpha-N-acetyl-neuraminyl-2,3-beta-galactosyl-1,3)-N-acetylgalactosaminide alpha-2,6-sialyltransferase 4 (ST6GALNAC4), transcript variant 1, mRNA [NM_175039]
HSD11B1L	-2.32021	-0.268224	ref|Homo sapiens hydroxysteroid (11-beta) dehydrogenase 1-like (HSD11B1L), transcript variant b, mRNA [NM_198706]
RNPS1	-2.32446	-0.546973	ref|Homo sapiens RNA binding protein S1, serine-rich domain (RNPS1), transcript variant 1, mRNA [NM_006711]
NIT1	-2.32479	-0.882812	ref|Homo sapiens nitrilase 1 (NIT1), transcript variant 1, mRNA [NM_005600]
HIST2H2AA4	-2.32776	-0.623829	ref|Homo sapiens histone cluster 2, H2aa4 (HIST2H2AA4), mRNA [NM_001040874]
PHLDA3	-2.32901	-0.455472	ref|Homo sapiens pleckstrin homology-like domain, family A, member 3 (PHLDA3), mRNA [NM_012396]
PPP1R37	-2.32991	-1.603	ref|Homo sapiens protein phosphatase 1, regulatory subunit 37 (PPP1R37), mRNA [NM_019121]
DTX2	-2.33005	-0.275558	ref|Homo sapiens deltex homolog 2 (Drosophila) (DTX2), transcript variant 1, mRNA [NM_020892]
ITGB5	-2.33145	-0.622538	ref|Homo sapiens integrin, beta 5 (ITGB5), mRNA [NM_002213]
XPO6	-2.33345	-0.353236	ref|Homo sapiens exportin 6 (XPO6), mRNA [NM_015171]
ISOC2	-2.33798	-0.59443	ref|Homo sapiens isochorismatase domain containing 2 (ISOC2), nuclear gene encoding mitochondrial protein, transcript variant 2, mRNA [NM_024710]
A_33_P3324899	-2.3382	-1.25077	Unknown
EIF4G1	-2.33963	-0.465278	ref|Homo sapiens eukaryotic translation initiation factor 4 gamma, 1 (EIF4G1), transcript variant 1, mRNA [NM_182917]
ULK3	-2.34007	-0.471544	ref|Homo sapiens unc-51-like kinase 3 (C. elegans) (ULK3), mRNA [NM_001099436]
URGCP	-2.34132	-0.570219	ref|Homo sapiens upregulator of cell proliferation (URGCP), nuclear gene encoding mitochondrial protein, transcript variant 2, mRNA [NM_001077664]
KIF22	-2.3432	-0.570938	ref|Homo sapiens kinesin family member 22 (KIF22), mRNA [NM_007317]
HOOK2	-2.34344	-0.324367	ref|Homo sapiens hook homolog 2 (Drosophila) (HOOK2), transcript variant 1, mRNA [NM_013312]
LRP1	-2.34366	-0.39364	ref|Homo sapiens low density lipoprotein receptor-related protein 1 (LRP1), mRNA [NM_002332]
ZYX	-2.34626	-0.489573	ref|Homo sapiens zyxin (ZYX), transcript variant 1, mRNA [NM_003461]
LTBR	-2.34713	-0.201184	ref|Homo sapiens lymphotoxin beta receptor (TNFR superfamily, member 3) (LTBR), mRNA [NM_002342]
A_24_P887857	-2.35241	-0.700638	Unknown
NME4	-2.35423	-0.434259	ref|Homo sapiens non-metastatic cells 4, protein expressed in (NME4), nuclear gene encoding mitochondrial protein, mRNA [NM_005009]
UNC119	-2.35751	-0.50927	ref|Homo sapiens unc-119 homolog (C. elegans) (UNC119), transcript variant 1, mRNA [NM_005148]
JMJD6	-2.35811	-0.885407	ref|Homo sapiens jumonji domain containing 6 (JMJD6), transcript variant 2, mRNA [NM_015167]
TBCD	-2.35898	-0.427328	ref|Homo sapiens tubulin folding cofactor D (TBCD), mRNA [NM_005993]
SSNA1	-2.36314	-0.459947	ref|Homo sapiens Sjogren syndrome nuclear autoantigen 1 (SSNA1), mRNA [NM_003731]
SLC27A4	-2.36492	-0.436218	ref|Homo sapiens solute carrier family 27 (fatty acid transporter), member 4 (SLC27A4), mRNA [NM_005094]
NT5C1B	-2.36497	0.531657	ref|Homo sapiens 5'-nucleotidase, cytosolic IB (NT5C1B), transcript variant 1, mRNA [NM_001002006]
SMUG1	-2.366	-0.549411	ref|Homo sapiens single-strand-selective monofunctional uracil-DNA glycosylase 1 (SMUG1), transcript variant 1, mRNA [NM_014311]
GNB2	-2.36958	-0.226822	ref|Homo sapiens guanine nucleotide binding protein (G protein), beta polypeptide 2 (GNB2), mRNA [NM_005273]
NAGK	-2.37425	-1.0803	ref|Homo sapiens N-acetylglucosamine kinase (NAGK), mRNA [NM_017567]
PEF1	-2.37462	-0.894253	ref|Homo sapiens penta-EF-hand domain containing 1 (PEF1), transcript variant 1, mRNA [NM_012392]
RUVBL1	-2.37576	-0.734897	ref|Homo sapiens RuvB-like 1 (E. coli) (RUVBL1), mRNA [NM_003707]
MED10	-2.37798	-0.450411	ref|Homo sapiens mediator complex subunit 10 (MED10), mRNA [NM_032286]
ENST00000530957	-2.37821	-1.59226	ref|PREDICTED: Homo sapiens hypothetical protein LOC646543 (LOC646543), mRNA [XM_933688]
LRPAP1	-2.37988	-0.309177	ref|Homo sapiens low density lipoprotein receptor-related protein associated protein 1 (LRPAP1), mRNA [NM_002337]
ETV4	-2.38031	-0.509391	ref|Homo sapiens ets variant 4 (ETV4), transcript variant 2, mRNA [NM_001079675]
CDC20	-2.38704	-0.624903	ref|Homo sapiens cell division cycle 20 homolog (S. cerevisiae) (CDC20), mRNA [NM_001255]
MAP2K2	-2.38722	-0.343186	ref|Homo sapiens mitogen-activated protein kinase kinase 2 (MAP2K2), mRNA [NM_030662]
CITED1	-2.38812	-0.0627556	ref|Homo sapiens Cbp/p300-interacting transactivator, with Glu/Asp-rich carboxy-terminal domain, 1 (CITED1), transcript variant 1, mRNA [NM_004143]
UBA1	-2.38904	-0.59022	ref|Homo sapiens ubiquitin-like modifier activating enzyme 1 (UBA1), transcript variant 1, mRNA [NM_003334]
LOC644662	-2.39246	-0.49502	ref|PREDICTED: Homo sapiens hypothetical protein LOC644662, transcript variant 2 (LOC644662), mRNA [XM_933903]
ANPEP	-2.39511	-0.476789	ref|Homo sapiens alanyl (membrane) aminopeptidase (ANPEP), mRNA [NM_001150]
TRAP1	-2.39779	-0.417465	ref|Homo sapiens TNF receptor-associated protein 1 (TRAP1), mRNA [NM_016292]
ACTR1A	-2.4001	-0.857969	ref|Homo sapiens ARP1 actin-related protein 1 homolog A, centractin alpha (yeast) (ACTR1A), mRNA [NM_005736]
C9orf37	-2.40125	-0.154066	ref|Homo sapiens chromosome 9 open reading frame 37 (C9orf37), mRNA [NM_032937]
FAM83C	-2.4014	-0.062308	ref|Homo sapiens family with sequence similarity 83, member C (FAM83C), mRNA [NM_178468]
LOC148709	-2.40291	-0.729512	ref|Homo sapiens actin pseudogene (LOC148709), non-coding RNA [NR_002929]
FADS3	-2.40567	-0.298568	ref|Homo sapiens fatty acid desaturase 3 (FADS3), mRNA [NM_021727]
RNF151	-2.40815	-2.38422	ref|Homo sapiens ring finger protein 151 (RNF151), mRNA [NM_174903]
LAMTOR1	-2.40923	-0.778244	ref|Homo sapiens late endosomal/lysosomal adaptor, MAPK and MTOR activator 1 (LAMTOR1), mRNA [NM_017907]
TSPAN9	-2.40966	-0.103533	ens|tetraspanin 9 [Source:HGNC Symbol;Acc:21640] [ENST00000407263]
FMNL1	-2.41142	-0.310959	ref|Homo sapiens formin-like 1 (FMNL1), mRNA [NM_005892]
AGPAT6	-2.41223	-0.230308	ref|Homo sapiens 1-acylglycerol-3-phosphate O-acyltransferase 6 (lysophosphatidic acid acyltransferase, zeta) (AGPAT6), mRNA [NM_178819]
MRPS7	-2.41513	-0.813214	ref|Homo sapiens mitochondrial ribosomal protein S7 (MRPS7), nuclear gene encoding mitochondrial protein, mRNA [NM_015971]
C19orf50	-2.41618	-0.480874	ref|Homo sapiens chromosome 19 open reading frame 50 (C19orf50), transcript variant 2, mRNA [NM_024069]
DDX49	-2.41703	-0.436911	ref|Homo sapiens DEAD (Asp-Glu-Ala-Asp) box polypeptide 49 (DDX49), transcript variant 1, mRNA [NM_019070]
EI24	-2.41895	-0.765629	ref|Homo sapiens etoposide induced 2.4 mRNA (EI24), transcript variant 1, mRNA [NM_004879]
ZFAND2B	-2.41925	-0.553036	ref|Homo sapiens zinc finger, AN1-type domain 2B (ZFAND2B), mRNA [NM_138802]
BRD9	-2.41997	-0.472083	ref|Homo sapiens bromodomain containing 9 (BRD9), transcript variant 1, mRNA [NM_023924]
PITHD1	-2.42041	-0.701555	ref|Homo sapiens PITH (C-terminal proteasome-interacting domain of thioredoxin-like) domain containing 1 (PITHD1), mRNA [NM_020362]
CDK5	-2.4205	-0.632622	ref|Homo sapiens cyclin-dependent kinase 5 (CDK5), transcript variant 1, mRNA [NM_004935]
NRXN2	-2.42217	-0.109862	ref|Homo sapiens neurexin 2 (NRXN2), transcript variant alpha-2, mRNA [NM_138732]
BOK	-2.42361	-0.307914	ref|Homo sapiens BCL2-related ovarian killer (BOK), mRNA [NM_032515]
LOC729324	-2.42475	0.557747	gb|Homo sapiens cDNA FLJ31019 fis, clone HLUNG2000362. [AK055581]
G6PC3	-2.42631	-0.594555	ref|Homo sapiens glucose 6 phosphatase, catalytic, 3 (G6PC3), transcript variant 1, mRNA [NM_138387]
COMT	-2.42697	-0.403005	ref|Homo sapiens catechol-O-methyltransferase (COMT), transcript variant 1, mRNA [NM_000754]
CHPF2	-2.42833	-0.158999	ref|Homo sapiens chondroitin polymerizing factor 2 (CHPF2), mRNA [NM_019015]
ST3GAL1	-2.42839	-0.774733	ref|Homo sapiens ST3 beta-galactoside alpha-2,3-sialyltransferase 1 (ST3GAL1), transcript variant 1, mRNA [NM_003033]
A_33_P3373795	-2.43168	-0.789215	Unknown
LOC729799	-2.43314	-0.353529	ref|Homo sapiens SEC14-like 1 pseudogene (LOC729799), non-coding RNA [NR_026952]
NRAP	-2.43859	-1.30818	ref|Homo sapiens nebulin-related anchoring protein (NRAP), transcript variant 2, mRNA [NM_198060]
MRPL12	-2.44095	-0.491594	ref|Homo sapiens mitochondrial ribosomal protein L12 (MRPL12), nuclear gene encoding mitochondrial protein, mRNA [NM_002949]
HRAS	-2.44494	-0.449146	ref|Homo sapiens v-Ha-ras Harvey rat sarcoma viral oncogene homolog (HRAS), transcript variant 1, mRNA [NM_005343]
CDC25B	-2.44547	-0.672028	ref|Homo sapiens cell division cycle 25 homolog B (S. pombe) (CDC25B), transcript variant 1, mRNA [NM_021873]
USP19	-2.44727	-0.0577567	ref|Homo sapiens ubiquitin specific peptidase 19 (USP19), transcript variant 4, mRNA [NM_006677]
UBE2J2	-2.45034	-0.213003	ref|Homo sapiens ubiquitin-conjugating enzyme E2, J2 (UBE2J2), transcript variant 3, mRNA [NM_194458]
KCNC4	-2.45066	0.202622	ref|Homo sapiens potassium voltage-gated channel, Shaw-related subfamily, member 4 (KCNC4), transcript variant 3, mRNA [NM_001039574]
UBE2M	-2.45079	-0.59696	ref|Homo sapiens ubiquitin-conjugating enzyme E2M (UBE2M), mRNA [NM_003969]
ANKZF1	-2.45126	-0.441126	ref|Homo sapiens ankyrin repeat and zinc finger domain containing 1 (ANKZF1), transcript variant 1, mRNA [NM_018089]
ACAP1	-2.45133	-0.882239	ref|Homo sapiens ArfGAP with coiled-coil, ankyrin repeat and PH domains 1 (ACAP1), mRNA [NM_014716]
ZBTB48	-2.45234	-0.410078	ref|Homo sapiens zinc finger and BTB domain containing 48 (ZBTB48), mRNA [NM_005341]
MRFAP1	-2.45384	-0.550174	ref|Homo sapiens Morf4 family associated protein 1 (MRFAP1), mRNA [NM_033296]
FGA	-2.45755	-0.0191177	ref|Homo sapiens fibrinogen alpha chain (FGA), transcript variant alpha, mRNA [NM_021871]
MAEA	-2.45798	0.159193	ref|Homo sapiens macrophage erythroblast attacher (MAEA), transcript variant 1, mRNA [NM_001017405]
MAD1L1	-2.45956	-0.379694	ref|Homo sapiens MAD1 mitotic arrest deficient-like 1 (yeast) (MAD1L1), transcript variant 1, mRNA [NM_003550]
DNM2	-2.46381	-0.252237	ref|Homo sapiens dynamin 2 (DNM2), transcript variant 1, mRNA [NM_001005360]
ORAI2	-2.46659	-0.394468	ref|Homo sapiens ORAI calcium release-activated calcium modulator 2 (ORAI2), transcript variant 2, mRNA [NM_032831]
lincRNA:chr6:19948221-20088396_R	-2.46969	-0.676196	lincRNA:chr6:19948221-20088396 reverse strand
DPP3	-2.47134	-0.336183	ref|Homo sapiens dipeptidyl-peptidase 3 (DPP3), transcript variant 2, mRNA [NM_130443]
MAN2B2	-2.47516	-0.203631	ref|Homo sapiens mannosidase, alpha, class 2B, member 2 (MAN2B2), mRNA [NM_015274]
AARSD1	-2.47571	-0.856714	ref|Homo sapiens alanyl-tRNA synthetase domain containing 1 (AARSD1), transcript variant 2, mRNA [NM_025267]
A_24_P84021	-2.47677	-0.227003	Unknown
AXIN1	-2.47946	-0.374197	ref|Homo sapiens axin 1 (AXIN1), transcript variant 1, mRNA [NM_003502]
C9orf140	-2.48015	-0.160658	ref|Homo sapiens chromosome 9 open reading frame 140 (C9orf140), mRNA [NM_178448]
SLC25A10	-2.48346	-0.207156	ref|Homo sapiens solute carrier family 25 (mitochondrial carrier; dicarboxylate transporter), member 10 (SLC25A10), nuclear gene encoding mitochondrial protein, mRNA [NM_012140]
ELOVL1	-2.48631	-0.771559	ref|Homo sapiens ELOVL fatty acid elongase 1 (ELOVL1), mRNA [NM_022821]
ARRDC2	-2.48912	-0.878237	ref|Homo sapiens arrestin domain containing 2 (ARRDC2), transcript variant 2, mRNA [NM_001025604]
COL6A2	-2.49073	-0.139662	ref|Homo sapiens collagen, type VI, alpha 2 (COL6A2), transcript variant 2C2a', mRNA [NM_058175]
ISY1-RAB43	-2.49218	-0.123242	ref|Homo sapiens ISY1-RAB43 readthrough (ISY1-RAB43), mRNA [NM_001204890]
A_24_P307065	-2.49537	-1.11754	Unknown
RDH13	-2.49758	-0.620085	ref|Homo sapiens retinol dehydrogenase 13 (all-trans/9-cis) (RDH13), nuclear gene encoding mitochondrial protein, transcript variant 2, mRNA [NM_138412]
FLJ44511	-2.49785	0.0221368	ref|Homo sapiens uncharacterized LOC441307 (FLJ44511), non-coding RNA [NR_033963]
DGAT2	-2.49786	-0.436957	ref|Homo sapiens diacylglycerol O-acyltransferase 2 (DGAT2), mRNA [NM_032564]
KRT83	-2.50017	-0.395772	ref|Homo sapiens keratin 83 (KRT83), mRNA [NM_002282]
SUN2	-2.50204	-0.564577	ref|Homo sapiens Sad1 and UNC84 domain containing 2 (SUN2), transcript variant 2, mRNA [NM_015374]
GPR108	-2.50218	-0.846445	ref|Homo sapiens G protein-coupled receptor 108 (GPR108), mRNA [NM_001080452]
lincRNA:chr3:186880481-186893156_F	-2.50452	0.235731	lincRNA:chr3:186880481-186893156 forward strand
MRPS34	-2.50539	-0.60842	ref|Homo sapiens mitochondrial ribosomal protein S34 (MRPS34), nuclear gene encoding mitochondrial protein, mRNA [NM_023936]
PANK4	-2.50713	-0.25581	ref|Homo sapiens pantothenate kinase 4 (PANK4), mRNA [NM_018216]
TAGLN	-2.51301	-0.403197	ref|Homo sapiens transgelin (TAGLN), transcript variant 1, mRNA [NM_001001522]
RBP5	-2.51375	-1.42133	ref|Homo sapiens retinol binding protein 5, cellular (RBP5), mRNA [NM_031491]
NT5DC2	-2.51449	-0.602117	ref|Homo sapiens 5'-nucleotidase domain containing 2 (NT5DC2), transcript variant 2, mRNA [NM_022908]
SIGLEC7	-2.51534	-0.886888	ref|Homo sapiens sialic acid binding Ig-like lectin 7 (SIGLEC7), transcript variant 1, mRNA [NM_014385]
NSMCE1	-2.51541	-1.0429	ref|Homo sapiens non-SMC element 1 homolog (S. cerevisiae) (NSMCE1), mRNA [NM_145080]
MYOM3	-2.51826	-1.5437	ref|Homo sapiens myomesin family, member 3 (MYOM3), mRNA [NM_152372]
PPAP2C	-2.51981	-0.368523	ref|Homo sapiens phosphatidic acid phosphatase type 2C (PPAP2C), transcript variant 3, mRNA [NM_177543]
CRYBB2	-2.52005	-0.938231	ref|Homo sapiens crystallin, beta B2 (CRYBB2), mRNA [NM_000496]
SDCBP2	-2.52071	-0.886803	ref|Homo sapiens syndecan binding protein (syntenin) 2 (SDCBP2), transcript variant 1, mRNA [NM_080489]
BUD31	-2.52407	-0.528513	ref|Homo sapiens BUD31 homolog (S. cerevisiae) (BUD31), mRNA [NM_003910]
GALE	-2.52435	-0.442294	ref|Homo sapiens UDP-galactose-4-epimerase (GALE), transcript variant 1, mRNA [NM_000403]
SLC25A11	-2.52789	-0.52027	ref|Homo sapiens solute carrier family 25 (mitochondrial carrier; oxoglutarate carrier), member 11 (SLC25A11), nuclear gene encoding mitochondrial protein, transcript variant 1, mRNA [NM_003562]
TMED3	-2.53116	-0.825577	ref|Homo sapiens transmembrane emp24 protein transport domain containing 3 (TMED3), mRNA [NM_007364]
PSMC5	-2.53162	-1.07579	ref|Homo sapiens proteasome (prosome, macropain) 26S subunit, ATPase, 5 (PSMC5), transcript variant 1, mRNA [NM_002805]
DDX41	-2.53341	-0.697906	ref|Homo sapiens DEAD (Asp-Glu-Ala-Asp) box polypeptide 41 (DDX41), mRNA [NM_016222]
NUBP2	-2.53522	-0.454674	ref|Homo sapiens nucleotide binding protein 2 (NUBP2), mRNA [NM_012225]
A_33_P3332989	-2.53714	0.950069	Unknown
RAB34	-2.54203	-0.681417	ref|Homo sapiens RAB34, member RAS oncogene family (RAB34), transcript variant 3, mRNA [NM_001142625]
STK19	-2.54319	-0.570212	ref|Homo sapiens serine/threonine kinase 19 (STK19), transcript variant 2, mRNA [NM_032454]
A_24_P230057	-2.54413	-0.579439	Unknown
IPO4	-2.54544	-0.813788	ref|Homo sapiens importin 4 (IPO4), mRNA [NM_024658]
ATG9A	-2.55045	-0.438719	ref|Homo sapiens ATG9 autophagy related 9 homolog A (S. cerevisiae) (ATG9A), transcript variant 1, mRNA [NM_001077198]
FLII	-2.55124	-0.53243	ref|Homo sapiens flightless I homolog (Drosophila) (FLII), mRNA [NM_002018]
C5orf55	-2.55317	-0.493578	ref|Homo sapiens chromosome 5 open reading frame 55 (C5orf55), mRNA [NM_138464]
RPL18	-2.55469	-0.497627	ref|Homo sapiens ribosomal protein L18 (RPL18), mRNA [NM_000979]
MADD	-2.55534	-0.459088	ref|Homo sapiens MAP-kinase activating death domain (MADD), transcript variant 4, mRNA [NM_003682]
CHCHD6	-2.55625	-0.607943	ref|Homo sapiens coiled-coil-helix-coiled-coil-helix domain containing 6 (CHCHD6), mRNA [NM_032343]
ZNF358	-2.55768	-0.342602	ref|Homo sapiens zinc finger protein 358 (ZNF358), mRNA [NM_018083]
lincRNA:chr5:172720869-172729944_F	-2.56309	-0.415177	lincRNA:chr5:172720869-172729944 forward strand
HK1	-2.56486	-0.575858	ref|Homo sapiens hexokinase 1 (HK1), nuclear gene encoding mitochondrial protein, transcript variant 5, mRNA [NM_033500]
RPS19BP1	-2.56634	-0.465529	ref|Homo sapiens ribosomal protein S19 binding protein 1 (RPS19BP1), mRNA [NM_194326]
TMPRSS5	-2.56651	-0.513127	ref|Homo sapiens transmembrane protease, serine 5 (TMPRSS5), mRNA [NM_030770]
PKN1	-2.56709	-0.256538	ref|Homo sapiens protein kinase N1 (PKN1), transcript variant 2, mRNA [NM_002741]
A_33_P3351775	-2.5741	-0.657294	Unknown
IFT27	-2.57431	-0.769282	ref|Homo sapiens intraflagellar transport 27 homolog (Chlamydomonas) (IFT27), transcript variant 1, mRNA [NM_001177701]
TUFM	-2.5753	-0.721764	ref|Homo sapiens Tu translation elongation factor, mitochondrial (TUFM), nuclear gene encoding mitochondrial protein, mRNA [NM_003321]
LOC388849	-2.57601	-0.0411469	ref|Homo sapiens uncharacterized LOC388849 (LOC388849), mRNA [NM_001243537]
C17orf101	-2.57734	-0.345663	ref|Homo sapiens chromosome 17 open reading frame 101 (C17orf101), transcript variant 1, mRNA [NM_024648]
RNH1	-2.57822	-0.179216	ref|Homo sapiens ribonuclease/angiogenin inhibitor 1 (RNH1), transcript variant 1, mRNA [NM_002939]
C17orf70	-2.58174	0.0788425	ref|Homo sapiens chromosome 17 open reading frame 70 (C17orf70), transcript variant 2, mRNA [NM_025161]
CANT1	-2.58193	-0.542407	ref|Homo sapiens calcium activated nucleotidase 1 (CANT1), transcript variant 1, mRNA [NM_138793]
WASF2	-2.58282	-0.987398	ref|Homo sapiens WAS protein family, member 2 (WASF2), transcript variant 1, mRNA [NM_006990]
CDIPT	-2.58312	-0.341731	ref|Homo sapiens CDP-diacylglycerol--inositol 3-phosphatidyltransferase (CDIPT), mRNA [NM_006319]
SLC25A39	-2.58509	-0.541973	ref|Homo sapiens solute carrier family 25, member 39 (SLC25A39), transcript variant 2, mRNA [NM_016016]
BC157839	-2.58552	-0.0975431	gb|Homo sapiens cDNA clone IMAGE:9057058, containing frame-shift errors. [BC157839]
A_24_P212565	-2.58903	-0.157592	Unknown
FAM64A	-2.59116	-0.629702	ref|Homo sapiens family with sequence similarity 64, member A (FAM64A), transcript variant 2, mRNA [NM_001195228]
SIRT6	-2.5953	-0.396313	ref|Homo sapiens sirtuin 6 (SIRT6), transcript variant 1, mRNA [NM_016539]
INO80	-2.59765	-0.425583	ref|Homo sapiens INO80 homolog (S. cerevisiae) (INO80), mRNA [NM_017553]
PHB	-2.59808	-0.643995	ref|Homo sapiens prohibitin (PHB), mRNA [NM_002634]
INHBE	-2.5986	-1.39733	ref|Homo sapiens inhibin, beta E (INHBE), mRNA [NM_031479]
LOC100289580	-2.60119	-1.56358	gb|Homo sapiens cDNA FLJ45121 fis, clone BRAWH3036077. [AK127064]
RIC8A	-2.60201	-0.790391	ref|Homo sapiens resistance to inhibitors of cholinesterase 8 homolog A (C. elegans) (RIC8A), mRNA [NM_021932]
AIP	-2.60277	-0.495212	ref|Homo sapiens aryl hydrocarbon receptor interacting protein (AIP), mRNA [NM_003977]
EGLN2	-2.60426	-0.369871	ref|Homo sapiens egl nine homolog 2 (C. elegans) (EGLN2), transcript variant 3, mRNA [NM_080732]
CD79B	-2.6053	-0.89516	ref|Homo sapiens CD79b molecule, immunoglobulin-associated beta (CD79B), transcript variant 3, mRNA [NM_001039933]
TNIP2	-2.60983	-0.481402	ref|Homo sapiens TNFAIP3 interacting protein 2 (TNIP2), transcript variant 1, mRNA [NM_024309]
ABCF2	-2.60985	-1.00643	ref|Homo sapiens ATP-binding cassette, sub-family F (GCN20), member 2 (ABCF2), nuclear gene encoding mitochondrial protein, transcript variant 2, mRNA [NM_005692]
SCRN2	-2.61139	-0.444355	ref|Homo sapiens secernin 2 (SCRN2), transcript variant 1, mRNA [NM_138355]
FBXW9	-2.61657	-0.629089	ref|Homo sapiens F-box and WD repeat domain containing 9 (FBXW9), mRNA [NM_032301]
ARRB1	-2.61769	-0.831951	ref|Homo sapiens arrestin, beta 1 (ARRB1), transcript variant 1, mRNA [NM_004041]
FAM90A10	-2.61891	1.34894	ref|Homo sapiens family with sequence similarity 90, member A10 (FAM90A10), mRNA [NM_001164447]
LOC440292	-2.62031	-0.555101	ref|PREDICTED: Homo sapiens hypothetical protein LOC440292 (LOC440292), mRNA [XM_496078]
BSCL2	-2.62041	-0.720131	ref|Homo sapiens Berardinelli-Seip congenital lipodystrophy 2 (seipin) (BSCL2), transcript variant 2, mRNA [NM_032667]
CDK5RAP3	-2.62193	-1.02504	ref|Homo sapiens CDK5 regulatory subunit associated protein 3 (CDK5RAP3), mRNA [NM_176096]
SLC6A8	-2.62248	-0.471838	ref|Homo sapiens solute carrier family 6 (neurotransmitter transporter, creatine), member 8 (SLC6A8), transcript variant 1, mRNA [NM_005629]
ENST00000496414	-2.62362	-0.438648	tc|Q5T1D1_HUMAN (Q5T1D1) OTTHUMP00000017090 (Fragment), partial (95%) [THC2532982]
UBXN6	-2.62369	-0.328456	ref|Homo sapiens UBX domain protein 6 (UBXN6), transcript variant 1, mRNA [NM_025241]
AKR7A3	-2.62387	-0.455569	ref|Homo sapiens aldo-keto reductase family 7, member A3 (aflatoxin aldehyde reductase) (AKR7A3), mRNA [NM_012067]
A_24_P401601	-2.62864	-0.978748	Unknown
POTEF	-2.63091	-0.482341	ref|Homo sapiens POTE ankyrin domain family, member F (POTEF), mRNA [NM_001099771]
ASNA1	-2.63212	-0.472224	ref|Homo sapiens arsA arsenite transporter, ATP-binding, homolog 1 (bacterial) (ASNA1), mRNA [NM_004317]
SPNS1	-2.6368	-0.0794205	ref|Homo sapiens spinster homolog 1 (Drosophila) (SPNS1), transcript variant 1, mRNA [NM_032038]
OLFML3	-2.63688	0.389845	ref|Homo sapiens olfactomedin-like 3 (OLFML3), mRNA [NM_020190]
SEC61A1	-2.63766	-0.554568	ref|Homo sapiens Sec61 alpha 1 subunit (S. cerevisiae) (SEC61A1), mRNA [NM_013336]
A_24_P169843	-2.64135	-0.545946	Unknown
MOB2	-2.64396	-0.442689	ref|Homo sapiens MOB kinase activator 2 (MOB2), transcript variant 2, mRNA [NM_053005]
CEACAM20	-2.64436	-1.38916	ref|Homo sapiens carcinoembryonic antigen-related cell adhesion molecule 20 (CEACAM20), transcript variant 4S, mRNA [NM_001102598]
DHX38	-2.64552	-0.305659	ref|Homo sapiens DEAH (Asp-Glu-Ala-His) box polypeptide 38 (DHX38), mRNA [NM_014003]
lincRNA:chr21:30566954-30600954_F	-2.64571	-0.891261	lincRNA:chr21:30566954-30600954 forward strand
MAF1	-2.64971	0.201363	ref|Homo sapiens MAF1 homolog (S. cerevisiae) (MAF1), mRNA [NM_032272]
C9orf16	-2.65058	-0.357355	ref|Homo sapiens chromosome 9 open reading frame 16 (C9orf16), mRNA [NM_024112]
NAA10	-2.65073	-0.754209	ref|Homo sapiens N(alpha)-acetyltransferase 10, NatA catalytic subunit (NAA10), mRNA [NM_003491]
HDHD3	-2.65256	-0.786006	ref|Homo sapiens haloacid dehalogenase-like hydrolase domain containing 3 (HDHD3), mRNA [NM_031219]
DAP	-2.6531	-0.695553	ref|Homo sapiens death-associated protein (DAP), mRNA [NM_004394]
SYTL3	-2.65523	-0.872071	ref|Homo sapiens synaptotagmin-like 3 (SYTL3), transcript variant 3, mRNA [NM_001009991]
OTUB1	-2.65944	-0.736385	ref|Homo sapiens OTU domain, ubiquitin aldehyde binding 1 (OTUB1), transcript variant 1, mRNA [NM_017670]
RPL29	-2.66076	-0.816404	ref|Homo sapiens ribosomal protein L29 (RPL29), mRNA [NM_000992]
AURKB	-2.66101	-0.63416	ref|Homo sapiens aurora kinase B (AURKB), mRNA [NM_004217]
A_24_P647682	-2.66644	-0.953878	Unknown
NDUFB7	-2.6674	-0.618957	ref|Homo sapiens NADH dehydrogenase (ubiquinone) 1 beta subcomplex, 7, 18kDa (NDUFB7), nuclear gene encoding mitochondrial protein, mRNA [NM_004146]
CUEDC1	-2.67573	-0.630254	ref|Homo sapiens CUE domain containing 1 (CUEDC1), mRNA [NM_017949]
FGFRL1	-2.68105	-0.433202	ref|Homo sapiens fibroblast growth factor receptor-like 1 (FGFRL1), transcript variant 1, mRNA [NM_001004356]
ID3	-2.68181	-0.474879	ref|Homo sapiens inhibitor of DNA binding 3, dominant negative helix-loop-helix protein (ID3), mRNA [NM_002167]
MRPL43	-2.68551	-0.166903	ref|Homo sapiens mitochondrial ribosomal protein L43 (MRPL43), nuclear gene encoding mitochondrial protein, transcript variant 3, mRNA [NM_176793]
FARSA	-2.68613	-0.708415	ref|Homo sapiens phenylalanyl-tRNA synthetase, alpha subunit (FARSA), mRNA [NM_004461]
CXXC1	-2.68705	-0.439769	ref|Homo sapiens CXXC finger protein 1 (CXXC1), transcript variant 2, mRNA [NM_014593]
NMRAL1	-2.68778	-0.356734	ref|Homo sapiens NmrA-like family domain containing 1 (NMRAL1), mRNA [NM_020677]
RASSF7	-2.68799	-0.291401	ref|Homo sapiens Ras association (RalGDS/AF-6) domain family (N-terminal) member 7 (RASSF7), transcript variant 1, mRNA [NM_003475]
RPL29P2	-2.68934	-0.707461	ref|Homo sapiens ribosomal protein L29 pseudogene 2 (RPL29P2), non-coding RNA [NR_002778]
CD81	-2.69489	-0.457148	ref|Homo sapiens CD81 molecule (CD81), mRNA [NM_004356]
AUP1	-2.70347	-0.827821	ref|Homo sapiens ancient ubiquitous protein 1 (AUP1), mRNA [NM_181575]
A_33_P3771039	-2.70797	-0.506951	Unknown
CUL7	-2.70807	-0.592336	ref|Homo sapiens cullin 7 (CUL7), transcript variant 2, mRNA [NM_014780]
A_33_P3232544	-2.71393	-0.444987	Unknown
C10orf125	-2.72191	-0.674205	ref|Homo sapiens chromosome 10 open reading frame 125 (C10orf125), transcript variant 2, mRNA [NM_198472]
GPS1	-2.72244	-0.498231	ref|Homo sapiens G protein pathway suppressor 1 (GPS1), transcript variant 1, mRNA [NM_212492]
PHGDH	-2.7251	-0.652453	ref|Homo sapiens phosphoglycerate dehydrogenase (PHGDH), mRNA [NM_006623]
IDH3B	-2.73038	-1.0403	ref|Homo sapiens isocitrate dehydrogenase 3 (NAD+) beta (IDH3B), nuclear gene encoding mitochondrial protein, transcript variant 2, mRNA [NM_174855]
A_24_P928604	-2.73176	-0.608671	Unknown
FOLR3	-2.73274	-2.71543	ref|Homo sapiens folate receptor 3 (gamma) (FOLR3), mRNA [NM_000804]
CLN3	-2.7339	-0.426403	ref|Homo sapiens ceroid-lipofuscinosis, neuronal 3 (CLN3), transcript variant 1, mRNA [NM_001042432]
PPM1G	-2.73676	-0.767658	ref|Homo sapiens protein phosphatase, Mg2+/Mn2+ dependent, 1G (PPM1G), mRNA [NM_177983]
RPS9	-2.73788	-0.594757	ref|Homo sapiens ribosomal protein S9 (RPS9), mRNA [NM_001013]
FAM193A	-2.73837	-0.362093	ref|Homo sapiens family with sequence similarity 193, member A (FAM193A), mRNA [NM_003704]
TAGLN3	-2.73855	-1.06402	ref|Homo sapiens transgelin 3 (TAGLN3), transcript variant 1, mRNA [NM_013259]
ATG13	-2.7395	-0.750502	ref|Homo sapiens ATG13 autophagy related 13 homolog (S. cerevisiae) (ATG13), transcript variant 3, mRNA [NM_001205119]
NT5DC3	-2.74377	-1.00058	ref|Homo sapiens 5'-nucleotidase domain containing 3 (NT5DC3), mRNA [NM_001031701]
A_24_P110082	-2.74504	-0.932573	Unknown
A_24_P246963	-2.74616	-0.734071	Unknown
EIF2B4	-2.74668	-1.09267	ref|Homo sapiens eukaryotic translation initiation factor 2B, subunit 4 delta, 67kDa (EIF2B4), transcript variant 2, mRNA [NM_001034116]
LOC100132831	-2.75068	-0.307078	ref|Homo sapiens A20-binding inhibitor of NF-kappaB activation 2 pseudogene (LOC100132831), non-coding RNA [NR_027761]
E2F4	-2.7517	-0.443026	ref|Homo sapiens E2F transcription factor 4, p107/p130-binding (E2F4), mRNA [NM_001950]
MAGEF1	-2.75312	-0.505593	ref|Homo sapiens melanoma antigen family F, 1 (MAGEF1), mRNA [NM_022149]
A_24_P358131	-2.75375	-0.0736225	Unknown
RPL18A	-2.75514	-0.634253	ref|Homo sapiens ribosomal protein L18a (RPL18A), mRNA [NM_000980]
CSAD	-2.77141	-0.418454	ref|Homo sapiens cysteine sulfinic acid decarboxylase (CSAD), transcript variant 1, mRNA [NM_015989]
ATP13A1	-2.77531	-0.343574	ref|Homo sapiens ATPase type 13A1 (ATP13A1), mRNA [NM_020410]
HPCAL1	-2.77763	-0.378147	ref|Homo sapiens hippocalcin-like 1 (HPCAL1), transcript variant 2, mRNA [NM_134421]
CINP	-2.78	-0.656218	ref|Homo sapiens cyclin-dependent kinase 2 interacting protein (CINP), transcript variant 2, mRNA [NM_032630]
USP5	-2.78052	-0.682181	ref|Homo sapiens ubiquitin specific peptidase 5 (isopeptidase T) (USP5), transcript variant 2, mRNA [NM_003481]
A_33_P3357669	-2.78233	-0.668127	Unknown
LONP1	-2.78264	-0.394989	ref|Homo sapiens lon peptidase 1, mitochondrial (LONP1), nuclear gene encoding mitochondrial protein, mRNA [NM_004793]
TUBB4B	-2.78375	-0.575991	ref|Homo sapiens tubulin, beta 4B class IVb (TUBB4B), mRNA [NM_006088]
KIAA0930	-2.78584	-0.482067	ref|Homo sapiens KIAA0930 (KIAA0930), transcript variant 1, mRNA [NM_015264]
EPHA2	-2.78795	-0.535569	ref|Homo sapiens EPH receptor A2 (EPHA2), mRNA [NM_004431]
RNF25	-2.78832	-0.517102	ref|Homo sapiens ring finger protein 25 (RNF25), mRNA [NM_022453]
TSTA3	-2.79093	-0.559579	ref|Homo sapiens tissue specific transplantation antigen P35B (TSTA3), mRNA [NM_003313]
COASY	-2.79194	-0.50296	ref|Homo sapiens CoA synthase (COASY), nuclear gene encoding mitochondrial protein, transcript variant 1, mRNA [NM_025233]
PDLIM2	-2.79293	-0.230571	ref|Homo sapiens PDZ and LIM domain 2 (mystique) (PDLIM2), transcript variant 3, mRNA [NM_198042]
SLC1A5	-2.79302	-0.389648	ref|Homo sapiens solute carrier family 1 (neutral amino acid transporter), member 5 (SLC1A5), transcript variant 1, mRNA [NM_005628]
lincRNA:chr18:72053420-72059470_R	-2.79691	-0.809237	lincRNA:chr18:72053420-72059470 reverse strand
SNRNP25	-2.79717	-1.21849	ref|Homo sapiens small nuclear ribonucleoprotein 25kDa (U11/U12) (SNRNP25), mRNA [NM_024571]
CCDC124	-2.79743	-0.399815	ref|Homo sapiens coiled-coil domain containing 124 (CCDC124), transcript variant 1, mRNA [NM_138442]
GGT3P	-2.79937	-0.233116	ref|Homo sapiens gamma-glutamyltransferase 3 pseudogene (GGT3P), non-coding RNA [NR_003267]
ANAPC7	-2.80645	-0.444852	ref|Homo sapiens anaphase promoting complex subunit 7 (ANAPC7), transcript variant 1, mRNA [NM_016238]
SELO	-2.80948	-0.201674	ref|Homo sapiens selenoprotein O (SELO), mRNA [NM_031454]
FAM50A	-2.81187	-0.498141	ref|Homo sapiens family with sequence similarity 50, member A (FAM50A), mRNA [NM_004699]
ACOT7	-2.81463	-0.644698	ref|Homo sapiens acyl-CoA thioesterase 7 (ACOT7), transcript variant hBACHa, mRNA [NM_007274]
POLR1E	-2.8217	-1.25592	ref|Homo sapiens polymerase (RNA) I polypeptide E, 53kDa (POLR1E), mRNA [NM_022490]
A_33_P3219105	-2.82591	-0.785325	Unknown
MAGED2	-2.8267	-0.859761	ref|Homo sapiens melanoma antigen family D, 2 (MAGED2), transcript variant 3, mRNA [NM_201222]
GAS2L2	-2.82781	-1.48151	ref|Homo sapiens growth arrest-specific 2 like 2 (GAS2L2), mRNA [NM_139285]
A_33_P3385387	-2.83393	-0.543942	Unknown
NUP188	-2.83923	0.341382	ref|Homo sapiens nucleoporin 188kDa (NUP188), mRNA [NM_015354]
NUDC	-2.85023	-0.755147	ref|Homo sapiens nuclear distribution gene C homolog (A. nidulans) (NUDC), mRNA [NM_006600]
TREM2	-2.85092	-0.568682	ref|Homo sapiens triggering receptor expressed on myeloid cells 2 (TREM2), mRNA [NM_018965]
NTHL1	-2.85327	-0.544764	ref|Homo sapiens nth endonuclease III-like 1 (E. coli) (NTHL1), mRNA [NM_002528]
TUBG2	-2.8571	-0.738229	ref|Homo sapiens tubulin, gamma 2 (TUBG2), mRNA [NM_016437]
A_24_P178654	-2.86264	-0.605298	Unknown
LOC645769	-2.86302	-0.505748	gb|Homo sapiens cDNA FLJ41797 fis, clone NHNPC2000877. [AK123791]
MYL9	-2.86421	-0.87239	ref|Homo sapiens myosin, light chain 9, regulatory (MYL9), transcript variant 2, mRNA [NM_181526]
U2AF1L4	-2.86578	-0.489598	ref|Homo sapiens U2 small nuclear RNA auxiliary factor 1-like 4 (U2AF1L4), transcript variant 2, mRNA [NM_144987]
TRMT2A	-2.86747	-0.583367	ref|Homo sapiens TRM2 tRNA methyltransferase 2 homolog A (S. cerevisiae) (TRMT2A), transcript variant 1, mRNA [NM_022727]
MGC16703	-2.87083	-0.491668	ref|Homo sapiens tubulin, alpha pseudogene (MGC16703), non-coding RNA [NR_003608]
TWF2	-2.87368	-0.376975	ref|Homo sapiens twinfilin, actin-binding protein, homolog 2 (Drosophila) (TWF2), mRNA [NM_007284]
HIST3H2A	-2.87712	-0.191505	ref|Homo sapiens histone cluster 3, H2a (HIST3H2A), mRNA [NM_033445]
TECR	-2.88185	-0.670082	ref|Homo sapiens trans-2,3-enoyl-CoA reductase (TECR), transcript variant 1, mRNA [NM_138501]
OR52J3	-2.88246	-1.06507	ref|Homo sapiens olfactory receptor, family 52, subfamily J, member 3 (OR52J3), mRNA [NM_001001916]
CAD	-2.88307	-0.456985	ref|Homo sapiens carbamoyl-phosphate synthetase 2, aspartate transcarbamylase, and dihydroorotase (CAD), mRNA [NM_004341]
ASL	-2.88446	-0.443982	ref|Homo sapiens argininosuccinate lyase (ASL), transcript variant 1, mRNA [NM_001024943]
KIAA0664	-2.88513	0.167557	ref|Homo sapiens KIAA0664 (KIAA0664), mRNA [NM_015229]
IGHMBP2	-2.88728	-0.311065	ref|Homo sapiens immunoglobulin mu binding protein 2 (IGHMBP2), mRNA [NM_002180]
ARPC1B	-2.8943	-0.273763	ref|Homo sapiens actin related protein 2/3 complex, subunit 1B, 41kDa (ARPC1B), mRNA [NM_005720]
CAPN12	-2.89588	-0.0650274	ref|Homo sapiens calpain 12 (CAPN12), mRNA [NM_144691]
RHOC	-2.89854	-0.826037	ref|Homo sapiens ras homolog gene family, member C (RHOC), transcript variant 1, mRNA [NM_175744]
MTFP1	-2.89985	-0.694566	ref|Homo sapiens mitochondrial fission process 1 (MTFP1), nuclear gene encoding mitochondrial protein, transcript variant 1, mRNA [NM_016498]
KIAA0195	-2.90596	-0.284057	ref|Homo sapiens KIAA0195 (KIAA0195), mRNA [NM_014738]
PSAP	-2.90688	-0.764704	ref|Homo sapiens prosaposin (PSAP), transcript variant 2, mRNA [NM_001042465]
ACTR1B	-2.90712	-0.520411	ref|Homo sapiens ARP1 actin-related protein 1 homolog B, centractin beta (yeast) (ACTR1B), mRNA [NM_005735]
THC2528599	-2.90875	-0.809998	tc|Q5T1D1_HUMAN (Q5T1D1) OTTHUMP00000017090 (Fragment), partial (88%) [THC2528599]
AP4M1	-2.90892	-0.402018	ref|Homo sapiens adaptor-related protein complex 4, mu 1 subunit (AP4M1), mRNA [NM_004722]
NDUFA13	-2.9115	-0.888591	ref|Homo sapiens NADH dehydrogenase (ubiquinone) 1 alpha subcomplex, 13 (NDUFA13), nuclear gene encoding mitochondrial protein, mRNA [NM_015965]
CD2BP2	-2.91526	-0.579949	ref|Homo sapiens CD2 (cytoplasmic tail) binding protein 2 (CD2BP2), transcript variant 2, mRNA [NM_001243646]
DHPS	-2.91589	-0.923123	ref|Homo sapiens deoxyhypusine synthase (DHPS), transcript variant 2, mRNA [NM_013406]
PLAUR	-2.92026	-0.761872	ref|Homo sapiens plasminogen activator, urokinase receptor (PLAUR), transcript variant 3, mRNA [NM_001005377]
GTF3C1	-2.92147	0.00256276	ref|Homo sapiens general transcription factor IIIC, polypeptide 1, alpha 220kDa (GTF3C1), mRNA [NM_001520]
PEMT	-2.9216	-0.437519	ref|Homo sapiens phosphatidylethanolamine N-methyltransferase (PEMT), nuclear gene encoding mitochondrial protein, transcript variant 2, mRNA [NM_007169]
OBFC2B	-2.92441	-0.570258	ref|Homo sapiens oligonucleotide/oligosaccharide-binding fold containing 2B (OBFC2B), mRNA [NM_024068]
TAGLN2	-2.92469	-0.858774	ref|Homo sapiens transgelin 2 (TAGLN2), mRNA [NM_003564]
A_24_P350008	-2.92686	-0.80731	Unknown
PLEKHJ1	-2.92705	-0.433804	ref|Homo sapiens pleckstrin homology domain containing, family J member 1 (PLEKHJ1), mRNA [NM_018049]
RBM19	-2.93245	-0.59346	ref|Homo sapiens RNA binding motif protein 19 (RBM19), transcript variant 2, mRNA [NM_016196]
CCDC22	-2.93779	-0.333391	ref|Homo sapiens coiled-coil domain containing 22 (CCDC22), mRNA [NM_014008]
AK301306	-2.93825	0.00527681	gb|Homo sapiens cDNA FLJ59054 complete cds, highly similar to D(1B) dopamine receptor. [AK301306]
MIF4GD	-2.93962	-0.362568	ref|Homo sapiens MIF4G domain containing (MIF4GD), transcript variant 2, mRNA [NM_020679]
MPG	-2.94298	-0.45116	ref|Homo sapiens N-methylpurine-DNA glycosylase (MPG), transcript variant 1, mRNA [NM_002434]
HDLBP	-2.94328	-0.668666	ref|Homo sapiens high density lipoprotein binding protein (HDLBP), transcript variant 1, mRNA [NM_005336]
AK021889	-2.94516	-1.34219	gb|Homo sapiens cDNA FLJ11827 fis, clone HEMBA1006502. [AK021889]
A_24_P332482	-2.94579	-0.746472	Unknown
ABHD11-AS1	-2.9458	-0.0904951	ref|Homo sapiens ABHD11 antisense RNA 1 (non-protein coding) (ABHD11-AS1), non-coding RNA [NR_026690]
AHCY	-2.9506	-0.721592	ref|Homo sapiens adenosylhomocysteinase (AHCY), transcript variant 1, mRNA [NM_000687]
PPIB	-2.95204	-1.14179	ref|Homo sapiens peptidylprolyl isomerase B (cyclophilin B) (PPIB), mRNA [NM_000942]
PUS1	-2.95535	-0.372943	ref|Homo sapiens pseudouridylate synthase 1 (PUS1), transcript variant 1, mRNA [NM_025215]
PRR16	-2.9554	-1.07724	ref|Homo sapiens proline rich 16 (PRR16), mRNA [NM_016644]
AK002210	-2.95984	-0.295575	gb|Homo sapiens cDNA FLJ11348 fis, clone PLACE4000638. [AK002210]
CLU	-2.96167	-0.847544	ref|Homo sapiens clusterin (CLU), transcript variant 1, mRNA [NM_001831]
A_24_P256063	-2.96226	-0.534158	Unknown
COL7A1	-2.96437	-0.284734	ref|Homo sapiens collagen, type VII, alpha 1 (COL7A1), mRNA [NM_000094]
SLC3A2	-2.96967	-0.431598	ref|Homo sapiens solute carrier family 3 (activators of dibasic and neutral amino acid transport), member 2 (SLC3A2), transcript variant 2, mRNA [NM_001012662]
GSTZ1	-2.97313	-0.751002	ref|Homo sapiens glutathione transferase zeta 1 (GSTZ1), transcript variant 1, mRNA [NM_145870]
LOC100134229	-2.97367	-1.07299	ref|Homo sapiens uncharacterized LOC100134229 (LOC100134229), non-coding RNA [NR_024451]
ADCK5	-2.97583	-0.346767	ref|Homo sapiens aarF domain containing kinase 5 (ADCK5), mRNA [NM_174922]
A_33_P3321923	-2.97759	-0.905405	Unknown
FIS1	-2.98374	-0.916074	ref|Homo sapiens fission 1 (mitochondrial outer membrane) homolog (S. cerevisiae) (FIS1), nuclear gene encoding mitochondrial protein, mRNA [NM_016068]
PGD	-2.98649	-1.19653	ref|Homo sapiens phosphogluconate dehydrogenase (PGD), mRNA [NM_002631]
ADPRHL2	-2.9888	-0.559324	ref|Homo sapiens ADP-ribosylhydrolase like 2 (ADPRHL2), nuclear gene encoding mitochondrial protein, mRNA [NM_017825]
ARF1	-2.9903	-0.445236	ref|Homo sapiens ADP-ribosylation factor 1 (ARF1), transcript variant 1, mRNA [NM_001024227]
A_33_P3317942	-2.99083	-1.21938	Unknown
CLN6	-2.99325	-0.436931	ref|Homo sapiens ceroid-lipofuscinosis, neuronal 6, late infantile, variant (CLN6), mRNA [NM_017882]
GPX4	-2.99776	-0.558479	ref|Homo sapiens glutathione peroxidase 4 (phospholipid hydroperoxidase) (GPX4), transcript variant 3, mRNA [NM_001039848]
DMAP1	-2.99873	-0.469742	ref|Homo sapiens DNA methyltransferase 1 associated protein 1 (DMAP1), transcript variant 1, mRNA [NM_019100]
PNPLA6	-2.99979	-0.193105	ref|Homo sapiens patatin-like phospholipase domain containing 6 (PNPLA6), transcript variant 2, mRNA [NM_006702]
SMPD1	-3.00518	-0.667705	ref|Homo sapiens sphingomyelin phosphodiesterase 1, acid lysosomal (SMPD1), transcript variant 1, mRNA [NM_000543]
PPP1CA	-3.00583	-0.581352	ref|Homo sapiens protein phosphatase 1, catalytic subunit, alpha isozyme (PPP1CA), transcript variant 3, mRNA [NM_001008709]
TUBGCP2	-3.01266	-0.349386	ref|Homo sapiens tubulin, gamma complex associated protein 2 (TUBGCP2), mRNA [NM_006659]
DCTD	-3.01414	-1.12149	ref|Homo sapiens dCMP deaminase (DCTD), transcript variant 1, mRNA [NM_001012732]
GMPPB	-3.01858	-0.230581	ref|Homo sapiens GDP-mannose pyrophosphorylase B (GMPPB), transcript variant 2, mRNA [NM_021971]
ABHD2	-3.01952	-0.79301	ref|Homo sapiens abhydrolase domain containing 2 (ABHD2), transcript variant 1, mRNA [NM_007011]
MRPL28	-3.02306	-0.466979	ref|Homo sapiens mitochondrial ribosomal protein L28 (MRPL28), nuclear gene encoding mitochondrial protein, mRNA [NM_006428]
AAMP	-3.0248	-0.667926	ref|Homo sapiens angio-associated, migratory cell protein (AAMP), mRNA [NM_001087]
UPP1	-3.03835	-0.604643	ens|uridine phosphorylase 1 [Source:HGNC Symbol;Acc:12576] [ENST00000457596]
C12orf44	-3.04131	-0.786269	ref|Homo sapiens chromosome 12 open reading frame 44 (C12orf44), transcript variant 1, mRNA [NM_021934]
ELMO3	-3.04229	0.198703	ref|Homo sapiens engulfment and cell motility 3 (ELMO3), mRNA [NM_024712]
LSM10	-3.04853	-0.905483	ref|Homo sapiens LSM10, U7 small nuclear RNA associated (LSM10), mRNA [NM_032881]
AARS	-3.04891	-0.772617	ref|Homo sapiens alanyl-tRNA synthetase (AARS), mRNA [NM_001605]
A_24_P24142	-3.0562	-0.298436	Unknown
NUDT14	-3.06002	-0.253621	ref|Homo sapiens nudix (nucleoside diphosphate linked moiety X)-type motif 14 (NUDT14), mRNA [NM_177533]
A_24_P290263	-3.06023	-1.91921	Unknown
CES1P2	-3.06197	-1.65043	ref|Homo sapiens carboxylesterase 1 pseudogene 2 (CES1P2), non-coding RNA [NR_033740]
AKR1A1	-3.06419	-0.9908	ref|Homo sapiens aldo-keto reductase family 1, member A1 (aldehyde reductase) (AKR1A1), transcript variant 1, mRNA [NM_006066]
ZMAT5	-3.07112	-0.258306	ref|Homo sapiens zinc finger, matrin-type 5 (ZMAT5), transcript variant 1, mRNA [NM_019103]
VPS52	-3.07451	-0.953182	ref|Homo sapiens vacuolar protein sorting 52 homolog (S. cerevisiae) (VPS52), mRNA [NM_022553]
INPP4A	-3.07798	-0.289462	ref|Homo sapiens inositol polyphosphate-4-phosphatase, type I, 107kDa (INPP4A), transcript variant a, mRNA [NM_004027]
ALDH1L1	-3.08207	-0.597713	ref|Homo sapiens aldehyde dehydrogenase 1 family, member L1 (ALDH1L1), mRNA [NM_012190]
POLD2	-3.08928	-0.447335	ref|Homo sapiens polymerase (DNA directed), delta 2, regulatory subunit 50kDa (POLD2), transcript variant 2, mRNA [NM_006230]
HHIPL2	-3.08941	-1.20766	ref|Homo sapiens HHIP-like 2 (HHIPL2), mRNA [NM_024746]
TXN2	-3.10532	-0.712061	ref|Homo sapiens thioredoxin 2 (TXN2), nuclear gene encoding mitochondrial protein, mRNA [NM_012473]
LOC148413	-3.11541	-0.439394	ref|Homo sapiens uncharacterized LOC148413 (LOC148413), non-coding RNA [NR_015434]
LINC00086	-3.12699	-0.303942	ref|Homo sapiens long intergenic non-protein coding RNA 86 (LINC00086), non-coding RNA [NR_024359]
YKT6	-3.13437	-0.808954	ref|Homo sapiens YKT6 v-SNARE homolog (S. cerevisiae) (YKT6), mRNA [NM_006555]
FAH	-3.13585	-0.708844	ref|Homo sapiens fumarylacetoacetate hydrolase (fumarylacetoacetase) (FAH), mRNA [NM_000137]
CYTH2	-3.13675	-0.433097	ref|Homo sapiens cytohesin 2 (CYTH2), transcript variant 2, mRNA [NM_004228]
EIF3G	-3.13761	-0.513302	ref|Homo sapiens eukaryotic translation initiation factor 3, subunit G (EIF3G), mRNA [NM_003755]
AHSA1	-3.1377	-0.936911	ref|Homo sapiens AHA1, activator of heat shock 90kDa protein ATPase homolog 1 (yeast) (AHSA1), mRNA [NM_012111]
CHID1	-3.14251	-0.526438	ref|Homo sapiens chitinase domain containing 1 (CHID1), transcript variant 3, mRNA [NM_023947]
LMAN2	-3.14993	-0.412057	ref|Homo sapiens lectin, mannose-binding 2 (LMAN2), mRNA [NM_006816]
ADCK4	-3.15287	1.20253	ref|Homo sapiens aarF domain containing kinase 4 (ADCK4), transcript variant 1, mRNA [NM_024876]
KRT18P55	-3.15636	-0.563381	ref|Homo sapiens keratin 18 pseudogene 55 (KRT18P55), non-coding RNA [NR_028334]
TXNRD3	-3.16633	-1.26782	ref|Homo sapiens thioredoxin reductase 3 (TXNRD3), transcript variant 1, mRNA [NM_052883]
DYSF	-3.1739	0.0483888	ref|Homo sapiens dysferlin, limb girdle muscular dystrophy 2B (autosomal recessive) (DYSF), transcript variant 8, mRNA [NM_003494]
FES	-3.17644	0.308066	ref|Homo sapiens feline sarcoma oncogene (FES), transcript variant 1, mRNA [NM_002005]
ZNF581	-3.17675	-0.389243	ref|Homo sapiens zinc finger protein 581 (ZNF581), mRNA [NM_016535]
lincRNA:chr5:37874593-37892693_R	-3.18249	-0.0701824	lincRNA:chr5:37874593-37892693 reverse strand
CIB1	-3.18577	-0.586125	ref|Homo sapiens calcium and integrin binding 1 (calmyrin) (CIB1), mRNA [NM_006384]
ST6GALNAC6	-3.18906	-0.707577	ref|Homo sapiens ST6 (alpha-N-acetyl-neuraminyl-2,3-beta-galactosyl-1,3)-N-acetylgalactosaminide alpha-2,6-sialyltransferase 6 (ST6GALNAC6), mRNA [NM_013443]
C11orf51	-3.19133	-1.0203	ref|Homo sapiens chromosome 11 open reading frame 51 (C11orf51), mRNA [NM_014042]
PMM1	-3.19226	-0.755165	ref|Homo sapiens phosphomannomutase 1 (PMM1), mRNA [NM_002676]
VPS39	-3.19677	-0.509977	ref|Homo sapiens vacuolar protein sorting 39 homolog (S. cerevisiae) (VPS39), mRNA [NM_015289]
TACO1	-3.19909	-0.470794	ref|Homo sapiens translational activator of mitochondrially encoded cytochrome c oxidase I (TACO1), nuclear gene encoding mitochondrial protein, mRNA [NM_016360]
TAX1BP3	-3.20057	-0.536571	ref|Homo sapiens Tax1 (human T-cell leukemia virus type I) binding protein 3 (TAX1BP3), transcript variant 1, mRNA [NM_014604]
SNRPN	-3.20488	-0.56931	ref|Homo sapiens small nuclear ribonucleoprotein polypeptide N (SNRPN), transcript variant 4, mRNA [NM_022807]
CPNE1	-3.20534	-0.688667	ref|Homo sapiens copine I (CPNE1), transcript variant 3, mRNA [NM_003915]
CHD4	-3.20618	-0.982697	ref|Homo sapiens chromodomain helicase DNA binding protein 4 (CHD4), mRNA [NM_001273]
HADHA	-3.20737	-1.63672	ref|Homo sapiens hydroxyacyl-CoA dehydrogenase/3-ketoacyl-CoA thiolase/enoyl-CoA hydratase (trifunctional protein), alpha subunit (HADHA), nuclear gene encoding mitochondrial protein, mRNA [NM_000182]
MYBL2	-3.20786	-0.0524821	ref|Homo sapiens v-myb myeloblastosis viral oncogene homolog (avian)-like 2 (MYBL2), mRNA [NM_002466]
GBA2	-3.22424	-0.631164	ref|Homo sapiens glucosidase, beta (bile acid) 2 (GBA2), mRNA [NM_020944]
SESN2	-3.22432	-0.436691	ref|Homo sapiens sestrin 2 (SESN2), mRNA [NM_031459]
NOSIP	-3.22757	-0.571949	ref|Homo sapiens nitric oxide synthase interacting protein (NOSIP), mRNA [NM_015953]
A_33_P3212570	-3.23396	-0.204109	Unknown
SMARCD2	-3.24052	-0.476726	ref|Homo sapiens SWI/SNF related, matrix associated, actin dependent regulator of chromatin, subfamily d, member 2 (SMARCD2), mRNA [NM_001098426]
GTF2H4	-3.24983	-0.373586	ref|Homo sapiens general transcription factor IIH, polypeptide 4, 52kDa (GTF2H4), mRNA [NM_001517]
CLPTM1	-3.25424	-0.535849	ref|Homo sapiens cleft lip and palate associated transmembrane protein 1 (CLPTM1), transcript variant 2, mRNA [NM_001294]
ZNF483	-3.26002	0.799803	ref|Homo sapiens zinc finger protein 483 (ZNF483), transcript variant 2, mRNA [NM_001007169]
APEH	-3.26186	-0.860853	ref|Homo sapiens N-acylaminoacyl-peptide hydrolase (APEH), mRNA [NM_001640]
SYCE1	-3.27688	-0.9198	ref|Homo sapiens synaptonemal complex central element protein 1 (SYCE1), transcript variant 4, mRNA [NM_001143764]
TRAPPC6A	-3.28105	-0.335469	ref|Homo sapiens trafficking protein particle complex 6A (TRAPPC6A), mRNA [NM_024108]
ECH1	-3.28377	-0.473886	ref|Homo sapiens enoyl CoA hydratase 1, peroxisomal (ECH1), mRNA [NM_001398]
ATP6V1H	-3.30183	-0.800312	ref|Homo sapiens ATPase, H+ transporting, lysosomal 50/57kDa, V1 subunit H (ATP6V1H), transcript variant 1, mRNA [NM_015941]
AGTRAP	-3.31595	-0.411311	ref|Homo sapiens angiotensin II receptor-associated protein (AGTRAP), transcript variant 4, mRNA [NM_001040196]
A_33_P3386723	-3.31857	-0.633555	Unknown
PRDX2	-3.31956	-0.959035	ref|Homo sapiens peroxiredoxin 2 (PRDX2), nuclear gene encoding mitochondrial protein, transcript variant 3, mRNA [NM_181738]
FUS	-3.32265	0.0123671	ref|Homo sapiens fused in sarcoma (FUS), transcript variant 1, mRNA [NM_004960]
PPIE	-3.32666	-0.800331	ref|Homo sapiens peptidylprolyl isomerase E (cyclophilin E) (PPIE), transcript variant 2, mRNA [NM_203456]
CYBASC3	-3.32666	-0.445242	ref|Homo sapiens cytochrome b, ascorbate dependent 3 (CYBASC3), transcript variant 2, mRNA [NM_153611]
SNRPB	-3.32788	-0.690872	ref|Homo sapiens small nuclear ribonucleoprotein polypeptides B and B1 (SNRPB), transcript variant 1, mRNA [NM_198216]
MAGEA4	-3.33122	-0.711165	ref|Homo sapiens melanoma antigen family A, 4 (MAGEA4), transcript variant 2, mRNA [NM_002362]
RUVBL2	-3.3393	-0.81733	ref|Homo sapiens RuvB-like 2 (E. coli) (RUVBL2), mRNA [NM_006666]
POLA2	-3.355	-0.533671	ref|Homo sapiens polymerase (DNA directed), alpha 2 (70kD subunit) (POLA2), mRNA [NM_002689]
SKIV2L	-3.35701	-0.402502	ref|Homo sapiens superkiller viralicidic activity 2-like (S. cerevisiae) (SKIV2L), mRNA [NM_006929]
SH3BP5	-3.37726	-0.809518	ref|Homo sapiens SH3-domain binding protein 5 (BTK-associated) (SH3BP5), transcript variant 1, mRNA [NM_004844]
lincRNA:chr2:239419052-239463695_R	-3.38863	-1.79002	lincRNA:chr2:239419052-239463695 reverse strand
THOC5	-3.40207	-1.20827	ref|Homo sapiens THO complex 5 (THOC5), transcript variant 1, mRNA [NM_001002878]
EEF2	-3.40272	-0.402407	ref|Homo sapiens eukaryotic translation elongation factor 2 (EEF2), mRNA [NM_001961]
ZNF74	-3.40989	-0.277578	ref|Homo sapiens zinc finger protein 74 (ZNF74), transcript variant 1, mRNA [NM_003426]
AZGP1	-3.41962	-0.60033	ref|Homo sapiens alpha-2-glycoprotein 1, zinc-binding (AZGP1), mRNA [NM_001185]
TMED1	-3.42142	-0.671221	ref|Homo sapiens transmembrane emp24 protein transport domain containing 1 (TMED1), mRNA [NM_006858]
lincRNA:chr11:33712374-33718199_R	-3.44205	-0.975461	lincRNA:chr11:33712374-33718199 reverse strand
EDARADD	-3.4501	-0.622643	ref|Homo sapiens EDAR-associated death domain (EDARADD), transcript variant B, mRNA [NM_080738]
ENO1	-3.46498	-0.794701	ref|Homo sapiens enolase 1, (alpha) (ENO1), transcript variant 1, mRNA [NM_001428]
AMPD2	-3.46968	-0.446246	ref|Homo sapiens adenosine monophosphate deaminase 2 (AMPD2), transcript variant 1, mRNA [NM_004037]
A_33_P3286312	-3.4906	0.562891	Unknown
AKR7A2P1	-3.49934	-0.449266	ref|Homo sapiens aldo-keto reductase family 7, member A2 pseudogene 1 (AKR7A2P1), non-coding RNA [NR_002796]
TSKS	-3.50217	-0.623914	ref|Homo sapiens testis-specific serine kinase substrate (TSKS), mRNA [NM_021733]
A_24_P247454	-3.5173	-0.729796	Unknown
TEX264	-3.52089	0.186247	ref|Homo sapiens testis expressed 264 (TEX264), transcript variant 1, mRNA [NM_015926]
LINC00116	-3.52093	-1.19668	ref|Homo sapiens long intergenic non-protein coding RNA 116 (LINC00116), non-coding RNA [NR_027063]
THC2587207	-3.52454	-0.574507	tc|HUMRPL18A ribosomal protein L18 {Homo sapiens} (exp=-1; wgp=0; cg=0), partial (71%) [THC2587207]
METTL11A	-3.53251	-0.732844	ref|Homo sapiens methyltransferase like 11A (METTL11A), mRNA [NM_014064]
IL10RB	-3.5427	-0.812043	ref|Homo sapiens interleukin 10 receptor, beta (IL10RB), mRNA [NM_000628]
LOC285103	-3.57645	-0.522589	gb|Homo sapiens hypothetical protein LOC285103, mRNA (cDNA clone IMAGE:5273139). [BC036597]
ENST00000441510	-3.57973	0.112084	gb|Homo sapiens docking protein 1-like protein mRNA, partial cds. [AF229166]
A_33_P3240295	-3.6189	-0.287443	Unknown
PSMC3	-3.6237	-0.796623	ref|Homo sapiens proteasome (prosome, macropain) 26S subunit, ATPase, 3 (PSMC3), mRNA [NM_002804]
ORM1	-3.62457	-0.657102	ref|Homo sapiens orosomucoid 1 (ORM1), mRNA [NM_000607]
SMPD2	-3.65873	-0.547493	ref|Homo sapiens sphingomyelin phosphodiesterase 2, neutral membrane (neutral sphingomyelinase) (SMPD2), mRNA [NM_003080]
STOML2	-3.65964	-1.04253	ref|Homo sapiens stomatin (EPB72)-like 2 (STOML2), mRNA [NM_013442]
PDCD11	-3.7856	-0.60239	ref|Homo sapiens programmed cell death 11 (PDCD11), mRNA [NM_014976]
GEMIN8	-3.8089	-0.600737	ref|Homo sapiens gem (nuclear organelle) associated protein 8 (GEMIN8), transcript variant 3, mRNA [NM_017856]
A_24_P135921	-3.84091	-0.537845	Unknown
EXOSC5	-3.87578	-0.555887	ref|Homo sapiens exosome component 5 (EXOSC5), mRNA [NM_020158]
ELOF1	-3.88597	-0.643011	ref|Homo sapiens elongation factor 1 homolog (S. cerevisiae) (ELOF1), mRNA [NM_032377]
RABGGTA	-3.88679	-0.754207	ref|Homo sapiens Rab geranylgeranyltransferase, alpha subunit (RABGGTA), transcript variant 2, mRNA [NM_004581]
A_24_P67408	-3.91975	-0.554345	Unknown
A_24_P350307	-3.96528	-0.523504	Unknown
BAP1	-4.00301	-0.283153	ref|Homo sapiens BRCA1 associated protein-1 (ubiquitin carboxy-terminal hydrolase) (BAP1), mRNA [NM_004656]
DAGLB	-4.03196	-0.817885	ref|Homo sapiens diacylglycerol lipase, beta (DAGLB), transcript variant 1, mRNA [NM_139179]
ENST00000490410	-4.099	-0.736203	ens|eukaryotic translation elongation factor 1 delta pseudogene 3 [Source:HGNC Symbol;Acc:30486] [ENST00000490410]
SPAG7	-4.11962	-0.748	ref|Homo sapiens sperm associated antigen 7 (SPAG7), mRNA [NM_004890]
WDR46	-4.21771	-0.612372	ref|Homo sapiens WD repeat domain 46 (WDR46), transcript variant 1, mRNA [NM_005452]
MSC	-4.33549	1.25119	ref|Homo sapiens musculin (MSC), mRNA [NM_005098]
C20orf3	-4.61336	-0.725357	ref|Homo sapiens chromosome 20 open reading frame 3 (C20orf3), mRNA [NM_020531]
